# Supplementary material for: Evaluation of nine formulas for estimating the body surface area of children with hematological malignancies
Source: Front Pediatr. 2022 Sep 7;10:989049. doi: 10.3389/fped.2022.989049 (PMC9489993; doi:10.3389/fped.2022.989049)
Supplement: Supplementary file 1 [file Table_1.XLSX]

## Sheet: 小数点后4位
NO.	Patient num	Age(y)	Height(cm)	Weight(kg)	Gender(male=1;female=0)	age group(1=1-3;2=3-6;3=7-12;4=13-18)	Boyd	Banerjee S & Bhattacharya AK	Costeff	Fujimoto S & Watanabe T	Haycock	Gehan and George	Mosteller	Stevenson	Pediatrics textbook	mean BSA	F1	F2	F3	F4	F5	F6	F7	F8	F9	mean BSA
1	909885	9.60068	142	30	1	3	1.04523	1.07965	1.05833	0.974638	1.07781	1.09747	1.08781	1.0973	1.15	1.07425	1.0452	1.0797	1.0583	0.9746	1.0778	1.0975	1.0878	1.0973	1.15	1.0742
2	1215065	7.10411	106.333	29.5	1	3	1.03337	0.869176	1.04603	0.871499	0.952406	0.962867	0.933457	0.873333	1.1325	0.963849	1.0334	0.8692	1.046	0.8715	0.9524	0.9629	0.9335	0.8733	1.1325	0.9638
3	1300153	9.89315	134	24.5	1	3	0.910712	0.949827	0.917031	0.875681	0.944622	0.964926	0.954958	0.9781	0.9575	0.939262	0.9107	0.9498	0.917	0.8757	0.9446	0.9649	0.955	0.9781	0.9575	0.9393
4	1314997	13.5863	148	31.6667	0	4	1.08429	1.1384	1.09863	1.01235	1.12797	1.14833	1.14099	1.15523	1.08333	1.10995	1.0843	1.1384	1.0986	1.0123	1.128	1.1483	1.141	1.1552	1.0833	1.1099
5	1385692	7.34247	117	22.25	1	3	0.852782	0.82632	0.855234	0.800271	0.849969	0.867113	0.850368	0.8456	0.87875	0.847378	0.8528	0.8263	0.8552	0.8003	0.85	0.8671	0.8504	0.8456	0.8788	0.8474
6	1388883	12.3447	152.167	47.4167	0	4	1.42422	1.37896	1.43117	1.21397	1.41699	1.43014	1.41571	1.38225	1.39833	1.38797	1.4242	1.379	1.4312	1.214	1.417	1.4301	1.4157	1.3823	1.3983	1.388
7	1817050	2.77808	92.75	15.25	0	1	0.658243	0.59469	0.646081	0.626608	0.632683	0.647206	0.626817	0.608075	0.63375	0.630461	0.6582	0.5947	0.6461	0.6266	0.6327	0.6472	0.6268	0.6081	0.6338	0.6305
8	1818367	3.8274	94	13	0	2	0.589683	0.561102	0.572816	0.588351	0.583723	0.599551	0.582619	0.5869	0.555	0.579972	0.5897	0.5611	0.5728	0.5884	0.5837	0.5996	0.5826	0.5869	0.555	0.58
9	1838209	12.6822	148.833	35.6667	0	4	1.17528	1.20231	1.19098	1.06701	1.20516	1.22371	1.21431	1.21152	1.16333	1.18373	1.1753	1.2023	1.191	1.067	1.2052	1.2237	1.2143	1.2115	1.1633	1.1837
10	1841227	7.04932	125	25	1	3	0.923337	0.910924	0.930435	0.86128	0.928983	0.946787	0.931695	0.9296	0.975	0.926449	0.9233	0.9109	0.9304	0.8613	0.929	0.9468	0.9317	0.9296	0.975	0.9264
11	1841819	12.2993	149	42.125	0	4	1.31511	1.29148	1.32829	1.14567	1.31859	1.33375	1.32042	1.2952	1.2925	1.29345	1.3151	1.2915	1.3283	1.1457	1.3186	1.3338	1.3204	1.2952	1.2925	1.2934
12	1865391	2.35616	87.25	11.5	1	1	0.54179	0.504603	0.522167	0.543616	0.53057	0.545452	0.527935	0.526525	0.5025	0.52724	0.5418	0.5046	0.5222	0.5436	0.5306	0.5455	0.5279	0.5265	0.5025	0.5272
13	1869595	8.47808	130	29	0	3	1.02144	0.99822	1.03361	0.930475	1.02194	1.039	1.02334	1.0113	1.115	1.02159	1.0214	0.9982	1.0336	0.9305	1.0219	1.039	1.0233	1.0113	1.115	1.0216
14	1870554	8.93219	134.75	25.125	1	3	0.92648	0.963943	0.933768	0.886896	0.959627	0.979822	0.969764	0.990675	0.979375	0.954483	0.9265	0.9639	0.9338	0.8869	0.9596	0.9798	0.9698	0.9907	0.9794	0.9545
16	1894551	8.60959	126.5	34	0	3	1.13781	1.04711	1.15323	0.985765	1.10123	1.11469	1.09303	1.05395	1.13	1.09076	1.1378	1.0471	1.1532	0.9858	1.1012	1.1147	1.093	1.054	1.13	1.0908
17	1901305	3.9137	97.5	13.5	0	2	0.605237	0.585488	0.589372	0.605829	0.604387	0.620822	0.604669	0.61465	0.5725	0.600328	0.6052	0.5855	0.5894	0.6058	0.6044	0.6208	0.6047	0.6147	0.5725	0.6003
18	1902218	10.3541	132.5	34	0	3	1.13781	1.08289	1.15323	1.00244	1.12165	1.13673	1.11865	1.09055	1.13	1.10822	1.1378	1.0829	1.1532	1.0024	1.1216	1.1367	1.1187	1.0906	1.13	1.1082
19	1903282	10.7938	139.75	28.625	1	3	1.01245	1.04615	1.02424	0.949888	1.04432	1.06408	1.05414	1.06598	1.10188	1.04035	1.0125	1.0462	1.0242	0.9499	1.0443	1.0641	1.0541	1.066	1.1019	1.0403
20	1920761	1.51233	80.5	9.75	0	1	0.483236	0.443738	0.461153	0.492225	0.470245	0.484276	0.466927	0.46295	0.44125	0.467333	0.4832	0.4437	0.4612	0.4922	0.4702	0.4843	0.4669	0.463	0.4413	0.4673
21	1920848	2.12511	89	11.6667	0	1	0.547209	0.51506	0.527869	0.550896	0.538918	0.554135	0.537053	0.539333	0.508333	0.535423	0.5472	0.5151	0.5279	0.5509	0.5389	0.5541	0.5371	0.5393	0.5083	0.5354
22	1925313	3.6937	122	18.1	1	2	0.740442	0.780229	0.734505	0.744242	0.77338	0.793638	0.783191	0.82298	0.7335	0.767345	0.7404	0.7802	0.7345	0.7442	0.7734	0.7936	0.7832	0.823	0.7335	0.7673
23	1927246	4.90685	112	22.5	1	2	0.859313	0.804375	0.862222	0.791467	0.840416	0.856169	0.83666	0.8183	0.8875	0.839602	0.8593	0.8044	0.8622	0.7915	0.8404	0.8562	0.8367	0.8183	0.8875	0.8396
24	1933171	9.21735	127	28.3333	1	3	1.00543	0.971812	1.0169	0.91357	0.99994	1.01656	0.999768	0.984467	1.09167	1.00001	1.0054	0.9718	1.0169	0.9136	0.9999	1.0166	0.9998	0.9845	1.0917	1
25	1945410	10.8877	141.333	30	0	3	1.04523	1.07597	1.05833	0.972979	1.0758	1.09529	1.08525	1.09323	1.15	1.07246	1.0452	1.076	1.0583	0.973	1.0758	1.0953	1.0853	1.0932	1.15	1.0725
26	1962160	6.26986	109.625	16.25	0	3	0.687624	0.689676	0.677647	0.683909	0.699516	0.717637	0.703445	0.723812	0.66875	0.694668	0.6876	0.6897	0.6776	0.6839	0.6995	0.7176	0.7034	0.7238	0.6688	0.6947
27	1964185	6.12945	111.375	18.75	0	3	0.758566	0.741387	0.754023	0.730972	0.760234	0.777659	0.761629	0.766487	0.75625	0.756356	0.7586	0.7414	0.754	0.731	0.7602	0.7777	0.7616	0.7665	0.7563	0.7564
28	1966728	10.5267	141.125	31.625	1	3	1.08332	1.09919	1.09764	0.994507	1.10611	1.12472	1.11344	1.11276	1.0825	1.09047	1.0833	1.0992	1.0976	0.9945	1.1061	1.1247	1.1134	1.1128	1.0825	1.0905
29	1966750	12.8724	149.143	40.8571	0	4	1.28828	1.2757	1.3024	1.13128	1.29759	1.31348	1.30102	1.27984	1.26714	1.27297	1.2883	1.2757	1.3024	1.1313	1.2976	1.3135	1.301	1.2798	1.2671	1.273
30	1981158	4.73973	104	16	1	2	0.680336	0.659475	0.669811	0.666585	0.679373	0.696267	0.679869	0.6863	0.66	0.675335	0.6803	0.6595	0.6698	0.6666	0.6794	0.6963	0.6799	0.6863	0.66	0.6753
31	1984701	3.0589	90.5	13.125	1	2	0.59359	0.548101	0.57697	0.58269	0.577976	0.592929	0.574411	0.56715	0.559375	0.574799	0.5936	0.5481	0.577	0.5827	0.578	0.5929	0.5744	0.5672	0.5594	0.5748
32	1998556	1.38995	77	10	0	1	0.491799	0.434314	0.47	0.489607	0.468366	0.481498	0.462481	0.4448	0.45	0.465874	0.4918	0.4343	0.47	0.4896	0.4684	0.4815	0.4625	0.4448	0.45	0.4659
33	2002828	3.92603	104	15.8333	0	2	0.675457	0.656546	0.664567	0.663625	0.675558	0.692525	0.676319	0.684167	0.654167	0.671437	0.6755	0.6565	0.6646	0.6636	0.6756	0.6925	0.6763	0.6842	0.6542	0.6714
34	2018045	2.12397	80	12.3125	1	1	0.567971	0.487793	0.549786	0.542318	0.531806	0.544623	0.523078	0.4927	0.530938	0.530113	0.568	0.4878	0.5498	0.5423	0.5318	0.5446	0.5231	0.4927	0.5309	0.5301
35	2021176	13.9979	157.5	40	1	4	1.26997	1.31523	1.28462	1.14348	1.3109	1.3295	1.32288	1.31985	1.25	1.28294	1.27	1.3152	1.2846	1.1435	1.3109	1.3295	1.3229	1.3199	1.25	1.2829
36	2021695	2.24384	85	11	0	1	0.525377	0.485868	0.50495	0.528421	0.5127	0.527265	0.509629	0.5064	0.485	0.509512	0.5254	0.4859	0.505	0.5284	0.5127	0.5273	0.5096	0.5064	0.485	0.5095
37	2026583	4.86575	105	17	1	2	0.709266	0.681398	0.700935	0.686356	0.704555	0.721239	0.704154	0.7052	0.695	0.7009	0.7093	0.6814	0.7009	0.6864	0.7046	0.7212	0.7042	0.7052	0.695	0.7009
38	2041306	6.14795	110.5	16.5	1	3	0.694874	0.698178	0.685446	0.690345	0.707509	0.72573	0.711659	0.73235	0.6775	0.702621	0.6949	0.6982	0.6854	0.6903	0.7075	0.7257	0.7117	0.7324	0.6775	0.7026
39	2043449	5.49247	107.75	17	1	2	0.709266	0.694291	0.700935	0.69281	0.711813	0.72916	0.713316	0.721975	0.695	0.707618	0.7093	0.6943	0.7009	0.6928	0.7118	0.7292	0.7133	0.722	0.695	0.7076
40	2043555	3.7105	96	15.6667	1	2	0.67056	0.616751	0.659306	0.641779	0.650745	0.665864	0.646357	0.633233	0.648333	0.648103	0.6706	0.6168	0.6593	0.6418	0.6507	0.6659	0.6464	0.6332	0.6483	0.6481
41	2059378	1.71781	84.25	11	1	1	0.525377	0.482756	0.50495	0.526728	0.510902	0.525295	0.507376	0.501825	0.485	0.507801	0.5254	0.4828	0.505	0.5267	0.5109	0.5253	0.5074	0.5018	0.485	0.5078
42	2064287	12.7877	147.125	34.75	0	4	1.15475	1.17917	1.17034	1.05086	1.18298	1.20155	1.19171	1.18936	1.145	1.16286	1.1547	1.1792	1.1703	1.0509	1.183	1.2016	1.1917	1.1894	1.145	1.1629
43	2064397	1.86575	83	12.75	1	1	0.581833	0.508477	0.564477	0.55781	0.549853	0.563187	0.542179	0.5166	0.54625	0.547852	0.5818	0.5085	0.5645	0.5578	0.5499	0.5632	0.5422	0.5166	0.5463	0.5479
44	2080046	10.3205	124	23	0	3	0.872302	0.874104	0.876106	0.828879	0.885421	0.903952	0.890069	0.8979	0.905	0.881526	0.8723	0.8741	0.8761	0.8289	0.8854	0.904	0.8901	0.8979	0.905	0.8815
45	2082861	2.80731	95	13.8333	0	1	0.615501	0.580553	0.600321	0.606412	0.606095	0.621802	0.604191	0.603667	0.584167	0.602523	0.6155	0.5806	0.6003	0.6064	0.6061	0.6218	0.6042	0.6037	0.5842	0.6025
46	2111274	2.01575	88	13.25	0	1	0.597484	0.539249	0.581114	0.579139	0.574514	0.588818	0.569112	0.5535	0.56375	0.571854	0.5975	0.5392	0.5811	0.5791	0.5745	0.5888	0.5691	0.5535	0.5638	0.5719
47	2114705	4.6274	108	19.875	1	2	0.789447	0.743209	0.787258	0.741	0.774924	0.790979	0.772172	0.7603	0.795625	0.772768	0.7894	0.7432	0.7873	0.741	0.7749	0.791	0.7722	0.7603	0.7956	0.7728
48	2130739	2.19315	85	12.125	1	1	0.561981	0.506397	0.543452	0.550748	0.540264	0.554357	0.535056	0.5208	0.524375	0.537492	0.562	0.5064	0.5435	0.5507	0.5403	0.5544	0.5351	0.5208	0.5244	0.5375
49	2132896	4.71164	109	15.5	1	2	0.665647	0.673168	0.654028	0.668925	0.680419	0.698709	0.685059	0.7104	0.6425	0.675428	0.6656	0.6732	0.654	0.6689	0.6804	0.6987	0.6851	0.7104	0.6425	0.6754
50	2133711	4.73881	104.5	18.6667	1	2	0.756254	0.706579	0.751534	0.712954	0.739499	0.755273	0.736106	0.723483	0.753333	0.737224	0.7563	0.7066	0.7515	0.713	0.7395	0.7553	0.7361	0.7235	0.7533	0.7372
51	2134282	4.35342	105.5	19.8333	0	2	0.788314	0.730044	0.786039	0.734089	0.766897	0.782346	0.762382	0.744517	0.794167	0.765422	0.7883	0.73	0.786	0.7341	0.7669	0.7823	0.7624	0.7445	0.7942	0.7654
52	2137590	2.32603	84.5	12	1	1	0.55797	0.50202	0.539216	0.547158	0.536006	0.550036	0.530723	0.51615	0.52	0.533253	0.558	0.502	0.5392	0.5472	0.536	0.55	0.5307	0.5162	0.52	0.5333
53	2140984	7.82466	121	25.25	0	3	0.929617	0.893467	0.937093	0.854806	0.922004	0.938661	0.921239	0.9084	0.98375	0.921004	0.9296	0.8935	0.9371	0.8548	0.922	0.9387	0.9212	0.9084	0.9838	0.921
54	2153157	7.93904	125.25	25	0	3	0.923337	0.912245	0.930435	0.861903	0.929719	0.947587	0.932626	0.931125	0.975	0.927108	0.9233	0.9122	0.9304	0.8619	0.9297	0.9476	0.9326	0.9311	0.975	0.9271
55	2164919	5.14589	111.5	21.5	1	2	0.833038	0.786427	0.834081	0.775065	0.818664	0.834794	0.816029	0.80245	0.8525	0.817005	0.833	0.7864	0.8341	0.7751	0.8187	0.8348	0.816	0.8025	0.8525	0.817
56	2179684	9.61096	147	37.5	0	3	1.2158	1.21721	1.23137	1.0851	1.23202	1.24913	1.23744	1.2238	1.2	1.21021	1.2158	1.2172	1.2314	1.0851	1.232	1.2491	1.2374	1.2238	1.2	1.2102
57	2181942	5.5137	147	37.5	1	2	1.2158	1.21721	1.23137	1.0851	1.23202	1.24913	1.23744	1.2238	1.2	1.21021	1.2158	1.2172	1.2314	1.0851	1.232	1.2491	1.2374	1.2238	1.2	1.2102
58	2184813	6.27397	118	22.5	1	3	0.859313	0.835392	0.862222	0.806561	0.857982	0.875254	0.858778	0.8549	0.8875	0.855322	0.8593	0.8354	0.8622	0.8066	0.858	0.8753	0.8588	0.8549	0.8875	0.8553
59	2186671	6.11233	121.75	38.5	1	3	1.23761	1.0737	1.25292	1.02494	1.15963	1.16926	1.14107	1.08258	1.22	1.1513	1.2376	1.0737	1.2529	1.0249	1.1596	1.1693	1.1411	1.0826	1.22	1.1513
60	2196458	13.8151	157.75	49.25	1	4	1.46102	1.43846	1.46499	1.2499	1.467	1.4807	1.46905	1.43978	1.435	1.43399	1.461	1.4385	1.465	1.2499	1.467	1.4807	1.469	1.4398	1.435	1.434
61	2201885	12.4411	151	33.25	0	4	1.12075	1.17928	1.1359	1.04109	1.1672	1.18755	1.18095	1.1938	1.115	1.14684	1.1208	1.1793	1.1359	1.0411	1.1672	1.1875	1.181	1.1938	1.115	1.1468
62	2207468	6.67671	117	17.375	0	3	0.719968	0.743876	0.712456	0.720426	0.744116	0.763501	0.751457	0.7832	0.708125	0.73857	0.72	0.7439	0.7125	0.7204	0.7441	0.7635	0.7515	0.7832	0.7081	0.7386
63	2215800	7.71781	130	26	1	3	0.948334	0.952951	0.956897	0.888279	0.963652	0.98223	0.968963	0.9729	1.01	0.960467	0.9483	0.953	0.9569	0.8883	0.9637	0.9822	0.969	0.9729	1.01	0.9605
64	2227094	3.35753	96	14.25	1	2	0.628216	0.592401	0.613909	0.616441	0.618407	0.634169	0.616441	0.6151	0.59875	0.614871	0.6282	0.5924	0.6139	0.6164	0.6184	0.6342	0.6164	0.6151	0.5988	0.6149
65	2228825	6.84247	120.5	23.75	0	3	0.891609	0.867902	0.896703	0.831596	0.890667	0.907952	0.891608	0.88615	0.93125	0.888382	0.8916	0.8679	0.8967	0.8316	0.8907	0.908	0.8916	0.8862	0.9313	0.8884
66	2243997	11.0776	141.667	31.6667	1	3	1.08429	1.10287	1.09863	0.996445	1.10858	1.12731	1.11631	1.1166	1.08333	1.09271	1.0843	1.1029	1.0986	0.9964	1.1086	1.1273	1.1163	1.1166	1.0833	1.0927
67	2268974	1.74315	77.5	10.375	1	1	0.504514	0.443238	0.483188	0.498495	0.478959	0.49205	0.4726	0.45265	0.463125	0.476535	0.5045	0.4432	0.4832	0.4985	0.479	0.492	0.4726	0.4527	0.4631	0.4765
68	2269652	3.61826	97	17.1667	1	2	0.714032	0.646025	0.706065	0.669717	0.686358	0.701002	0.680108	0.658533	0.700833	0.684741	0.714	0.646	0.7061	0.6697	0.6864	0.701	0.6801	0.6585	0.7008	0.6847
69	2279865	5.40068	117.25	25.625	1	2	0.938999	0.878794	0.947027	0.850431	0.917817	0.933313	0.91356	0.890325	0.996875	0.918571	0.939	0.8788	0.947	0.8504	0.9178	0.9333	0.9136	0.8903	0.9969	0.9186
70	2282790	5.39543	113	20.6667	1	2	0.810828	0.780854	0.810241	0.765848	0.805699	0.822616	0.805421	0.800933	0.823333	0.802864	0.8108	0.7809	0.8102	0.7658	0.8057	0.8226	0.8054	0.8009	0.8233	0.8029
71	2287662	2.01918	89.5	13.75	1	1	0.612943	0.55456	0.59759	0.591939	0.590014	0.60445	0.584671	0.56905	0.58125	0.587385	0.6129	0.5546	0.5976	0.5919	0.59	0.6044	0.5847	0.5691	0.5813	0.5874
72	2315242	6.32055	119.25	22.875	0	3	0.869064	0.847733	0.872647	0.815351	0.869266	0.886669	0.870479	0.867325	0.900625	0.866573	0.8691	0.8477	0.8726	0.8154	0.8693	0.8867	0.8705	0.8673	0.9006	0.8666
74	2332069	10.7445	139.5	31.25	1	3	1.07459	1.08449	1.08866	0.985338	1.09401	1.11238	1.10043	1.09805	1.075	1.07922	1.0746	1.0845	1.0887	0.9853	1.094	1.1124	1.1004	1.0981	1.075	1.0792
75	2336395	14.347	160	41.6667	0	4	1.30544	1.35362	1.31899	1.17015	1.34839	1.36678	1.36083	1.35643	1.28333	1.31822	1.3054	1.3536	1.319	1.1701	1.3484	1.3668	1.3608	1.3564	1.2833	1.3182
76	2349402	8.64932	122	26.6667	1	3	0.964818	0.919911	0.974286	0.87748	0.952575	0.968764	0.950633	0.932633	1.03333	0.952715	0.9648	0.9199	0.9743	0.8775	0.9526	0.9688	0.9506	0.9326	1.0333	0.9527
77	2361026	2.58288	92.5	13.375	1	1	0.601367	0.56134	0.585248	0.592047	0.588952	0.604268	0.586228	0.58255	0.568125	0.585569	0.6014	0.5613	0.5852	0.592	0.589	0.6043	0.5862	0.5826	0.5681	0.5856
78	2367527	3.45205	92	13	0	2	0.589683	0.552421	0.572816	0.583788	0.578768	0.594128	0.576387	0.5747	0.555	0.575299	0.5897	0.5524	0.5728	0.5838	0.5788	0.5941	0.5764	0.5747	0.555	0.5753
79	2382919	4.70411	105.5	16.875	1	2	0.705681	0.681608	0.697076	0.685385	0.703087	0.719949	0.703229	0.70665	0.690625	0.699254	0.7057	0.6816	0.6971	0.6854	0.7031	0.7199	0.7032	0.7067	0.6906	0.6993
80	2400604	3.3379	91.6667	12.6667	1	2	0.579204	0.54492	0.561688	0.576621	0.569918	0.585342	0.567918	0.5684	0.543333	0.566372	0.5792	0.5449	0.5617	0.5766	0.5699	0.5853	0.5679	0.5684	0.5433	0.5664
81	2423660	1.54429	75.3333	8	0	1	0.42114	0.388801	0.397959	0.441795	0.411813	0.425318	0.409155	0.409033	0.38	0.409446	0.4211	0.3888	0.398	0.4418	0.4118	0.4253	0.4092	0.409	0.38	0.4094
82	2435913	12.5041	139.5	30.75	1	4	1.0629	1.07708	1.0766	0.978607	1.08456	1.10319	1.09159	1.09165	1.065	1.07013	1.0629	1.0771	1.0766	0.9786	1.0846	1.1032	1.0916	1.0917	1.065	1.0701
83	2455185	2.39384	87	11.625	0	1	0.545856	0.505873	0.526445	0.545552	0.533058	0.54783	0.530035	0.5266	0.506875	0.529792	0.5459	0.5059	0.5264	0.5456	0.5331	0.5478	0.53	0.5266	0.5069	0.5298
84	2461437	7.03562	116.9	23.25	1	3	0.878761	0.841382	0.883002	0.815111	0.87001	0.886632	0.868895	0.85779	0.91375	0.86837	0.8788	0.8414	0.883	0.8151	0.87	0.8866	0.8689	0.8578	0.9138	0.8684
85	2464973	4.32192	105	17.5	1	2	0.723518	0.689845	0.716279	0.694864	0.715625	0.732078	0.714435	0.7116	0.7125	0.712305	0.7235	0.6898	0.7163	0.6949	0.7156	0.7321	0.7144	0.7116	0.7125	0.7123
86	2477567	3.10411	93	13	1	2	0.589683	0.556768	0.572816	0.586077	0.581254	0.596848	0.579511	0.5808	0.555	0.57764	0.5897	0.5568	0.5728	0.5861	0.5813	0.5968	0.5795	0.5808	0.555	0.5776
87	2480109	2.3863	87.25	11.225	0	1	0.532792	0.499439	0.512719	0.538052	0.523709	0.538701	0.521584	0.523005	0.492875	0.52032	0.5328	0.4994	0.5127	0.5381	0.5237	0.5387	0.5216	0.523	0.4929	0.5203
88	2481934	10.0749	128.667	32.8333	0	3	1.11122	1.04447	1.12619	0.977235	1.08804	1.10273	1.08328	1.05223	1.10667	1.07689	1.1112	1.0445	1.1262	0.9772	1.088	1.1027	1.0833	1.0522	1.1067	1.0769
89	2496346	1.64658	87	12.5	1	1	0.573931	0.521719	0.556098	0.562641	0.554273	0.568674	0.549621	0.5378	0.5375	0.551362	0.5739	0.5217	0.5561	0.5626	0.5543	0.5687	0.5496	0.5378	0.5375	0.5514
90	2500350	8.66712	123	22.875	1	3	0.869064	0.866977	0.872647	0.824541	0.880001	0.898343	0.88406	0.8902	0.900625	0.876273	0.8691	0.867	0.8726	0.8245	0.88	0.8983	0.8841	0.8902	0.9006	0.8763
91	2511628	9.07671	134	24.5	1	3	0.910712	0.949827	0.917031	0.875681	0.944622	0.964926	0.954958	0.9781	0.9575	0.939262	0.9107	0.9498	0.917	0.8757	0.9446	0.9649	0.955	0.9781	0.9575	0.9393
92	2513037	9.18562	147.125	44.125	1	3	1.35688	1.30515	1.36813	1.16314	1.34513	1.35868	1.34287	1.30936	1.3325	1.3202	1.3569	1.3052	1.3681	1.1631	1.3451	1.3587	1.3429	1.3094	1.3325	1.3202
93	2513444	7.55411	121.25	23.625	0	3	0.888406	0.869862	0.893289	0.831599	0.89033	0.907867	0.892022	0.889125	0.926875	0.887708	0.8884	0.8699	0.8933	0.8316	0.8903	0.9079	0.892	0.8891	0.9269	0.8877
94	2514639	3.30959	100.267	18.1667	0	2	0.742311	0.677842	0.736518	0.694303	0.71693	0.731896	0.711319	0.69126	0.735833	0.715357	0.7423	0.6778	0.7365	0.6943	0.7169	0.7319	0.7113	0.6913	0.7358	0.7154
95	2516620	10.4548	135	31.6667	0	3	1.08429	1.06499	1.09863	0.979208	1.0876	1.10458	1.08972	1.07593	1.08333	1.07425	1.0843	1.065	1.0986	0.9792	1.0876	1.1046	1.0897	1.0759	1.0833	1.0743
96	2528018	3.45788	99.125	17.8125	1	2	0.732356	0.666636	0.725797	0.685669	0.706167	0.721022	0.70033	0.679762	0.723438	0.704575	0.7324	0.6666	0.7258	0.6857	0.7062	0.721	0.7003	0.6798	0.7234	0.7046
97	2551187	5.21438	107	15.5	1	2	0.665647	0.66419	0.654028	0.664456	0.675443	0.693264	0.678745	0.6982	0.6425	0.670719	0.6656	0.6642	0.654	0.6645	0.6754	0.6933	0.6787	0.6982	0.6425	0.6707
98	2587243	2.79589	93	12.5	0	1	0.573931	0.547564	0.556098	0.576389	0.569122	0.584924	0.568258	0.5744	0.5375	0.565354	0.5739	0.5476	0.5561	0.5764	0.5691	0.5849	0.5683	0.5744	0.5375	0.5654
99	2589392	3.86712	103	20	1	2	0.792842	0.720017	0.790909	0.730337	0.763067	0.777802	0.756454	0.7314	0.8	0.762536	0.7928	0.72	0.7909	0.7303	0.7631	0.7778	0.7565	0.7314	0.8	0.7625
100	2589946	5.41575	108.75	19.625	0	2	0.782636	0.742939	0.779932	0.738873	0.771781	0.788145	0.76996	0.761675	0.786875	0.769202	0.7826	0.7429	0.7799	0.7389	0.7718	0.7881	0.77	0.7617	0.7869	0.7692
101	2591212	7.55411	122.5	19.375	1	3	0.775797	0.805516	0.772571	0.767222	0.803519	0.823351	0.811966	0.84235	0.778125	0.797824	0.7758	0.8055	0.7726	0.7672	0.8035	0.8234	0.812	0.8424	0.7781	0.7978
102	2591631	5.17877	113.5	19.75	0	2	0.786045	0.768398	0.783599	0.752424	0.787656	0.805134	0.789097	0.79225	0.79125	0.783984	0.786	0.7684	0.7836	0.7524	0.7877	0.8051	0.7891	0.7923	0.7913	0.784
103	2592765	3.87763	99.6667	16.1667	1	2	0.685199	0.642259	0.675039	0.659291	0.671741	0.687516	0.669012	0.662	0.665833	0.668655	0.6852	0.6423	0.675	0.6593	0.6717	0.6875	0.669	0.662	0.6658	0.6687
104	2592828	9.75274	137.5	33.25	1	3	1.12075	1.10187	1.1359	1.00639	1.12466	1.14148	1.12693	1.11145	1.115	1.10938	1.1208	1.1019	1.1359	1.0064	1.1247	1.1415	1.1269	1.1115	1.115	1.1094
105	2593618	14.295	159.333	53.1667	0	4	1.53809	1.49681	1.53434	1.2959	1.5347	1.54668	1.53399	1.49957	1.51333	1.49927	1.5381	1.4968	1.5343	1.2959	1.5347	1.5467	1.534	1.4996	1.5133	1.4993
106	2607828	2.36849	91	13.625	0	1	0.609096	0.559108	0.593486	0.593204	0.591004	0.605855	0.586864	0.5766	0.576875	0.58801	0.6091	0.5591	0.5935	0.5932	0.591	0.6059	0.5869	0.5766	0.5769	0.588
107	2627123	14.2356	156.75	40.125	1	4	1.27265	1.31243	1.28722	1.14302	1.31062	1.32895	1.32178	1.31688	1.2525	1.28289	1.2727	1.3124	1.2872	1.143	1.3106	1.3289	1.3218	1.3169	1.2525	1.2829
108	2628968	7.45205	113.5	21.25	1	3	0.826406	0.792679	0.826966	0.776201	0.819284	0.83604	0.818514	0.81145	0.84375	0.81681	0.8264	0.7927	0.827	0.7762	0.8193	0.836	0.8185	0.8115	0.8438	0.8168
109	2633650	3.99863	101	17.25	1	2	0.716409	0.666602	0.708625	0.680986	0.69926	0.714851	0.695671	0.684	0.70375	0.696684	0.7164	0.6666	0.7086	0.681	0.6993	0.7149	0.6957	0.684	0.7038	0.6967
110	2666271	2.75799	87	13.5	1	1	0.605237	0.539065	0.589372	0.581348	0.577696	0.591646	0.571183	0.5506	0.5725	0.575405	0.6052	0.5391	0.5894	0.5813	0.5777	0.5916	0.5712	0.5506	0.5725	0.5754
111	2674839	4.03562	108	19	1	2	0.765481	0.729123	0.761468	0.726956	0.756385	0.772865	0.754983	0.7491	0.765	0.753485	0.7655	0.7291	0.7615	0.727	0.7564	0.7729	0.755	0.7491	0.765	0.7535
112	2686017	12.1333	145	30	1	4	1.04523	1.09614	1.05833	0.982042	1.08678	1.1072	1.09924	1.1156	1.15	1.08229	1.0452	1.0961	1.0583	0.982	1.0868	1.1072	1.0992	1.1156	1.15	1.0823
113	2690787	4.83425	110	20	1	2	0.792842	0.755171	0.790909	0.747929	0.783217	0.79971	0.781736	0.7741	0.8	0.780624	0.7928	0.7552	0.7909	0.7479	0.7832	0.7997	0.7817	0.7741	0.8	0.7806
115	2711302	2.90822	93	14.25	1	1	0.628216	0.578921	0.613909	0.609397	0.610673	0.62572	0.606733	0.5968	0.59875	0.60768	0.6282	0.5789	0.6139	0.6094	0.6107	0.6257	0.6067	0.5968	0.5988	0.6077
116	2739918	10.6484	153.333	68	1	3	1.8136	1.61622	1.76582	1.41891	1.7254	1.72722	1.70185	1.65283	1.81	1.69243	1.8136	1.6162	1.7658	1.4189	1.7254	1.7272	1.7019	1.6528	1.81	1.6924
117	2762606	5.33356	111	17.875	0	2	0.734118	0.724706	0.727694	0.715401	0.739953	0.757689	0.742392	0.753	0.725625	0.73562	0.7341	0.7247	0.7277	0.7154	0.74	0.7577	0.7424	0.753	0.7256	0.7356
118	2769079	1.35982	78	8.5	0	1	0.439295	0.409138	0.416244	0.459071	0.431368	0.445291	0.429146	0.4317	0.3975	0.42875	0.4393	0.4091	0.4162	0.4591	0.4314	0.4453	0.4291	0.4317	0.3975	0.4288
119	2803710	12.0089	136	32.75	0	4	1.1093	1.08612	1.12424	0.995965	1.1107	1.12738	1.1123	1.0959	1.105	1.09632	1.1093	1.0861	1.1242	0.996	1.1107	1.1274	1.1123	1.0959	1.105	1.0963
120	2806972	1.41164	75.5	8.875	0	1	0.452685	0.406988	0.429836	0.46209	0.435836	0.449071	0.431426	0.42125	0.410625	0.433312	0.4527	0.407	0.4298	0.4621	0.4358	0.4491	0.4314	0.4213	0.4106	0.4333
121	2827040	3.87397	101	17	1	2	0.709266	0.662479	0.700935	0.676774	0.693791	0.709501	0.690612	0.6808	0.695	0.691017	0.7093	0.6625	0.7009	0.6768	0.6938	0.7095	0.6906	0.6808	0.695	0.691
122	2837909	12.9425	160.25	44.75	1	4	1.36979	1.39689	1.38033	1.20687	1.40203	1.41886	1.41138	1.39742	1.345	1.36984	1.3698	1.3969	1.3803	1.2069	1.402	1.4189	1.4114	1.3974	1.345	1.3698
123	2839190	5.74977	112	18	1	2	0.737634	0.731597	0.731481	0.719857	0.745377	0.763297	0.748331	0.7607	0.73	0.740919	0.7376	0.7316	0.7315	0.7199	0.7454	0.7633	0.7483	0.7607	0.73	0.7409
124	2863357	7.79726	126	24.5	1	3	0.910712	0.908369	0.917031	0.856383	0.921851	0.940156	0.926013	0.9293	0.9575	0.91859	0.9107	0.9084	0.917	0.8564	0.9219	0.9402	0.926	0.9293	0.9575	0.9186
125	2918170	2.66575	85.5	12	0	1	0.55797	0.50632	0.539216	0.549493	0.538512	0.552777	0.533854	0.52225	0.52	0.535599	0.558	0.5063	0.5392	0.5495	0.5385	0.5528	0.5339	0.5223	0.52	0.5356
126	2920311	8.34932	141	44.5	1	3	1.36463	1.27009	1.37546	1.1495	1.32868	1.34032	1.3202	1.2768	1.34	1.3073	1.3646	1.2701	1.3755	1.1495	1.3287	1.3403	1.3202	1.2768	1.34	1.3073
127	2922338	7.55616	121	20	1	3	0.792842	0.809199	0.790909	0.774184	0.813374	0.832567	0.819892	0.8412	0.8	0.808241	0.7928	0.8092	0.7909	0.7742	0.8134	0.8326	0.8199	0.8412	0.8	0.8082
128	2935495	3.62671	96.625	12.875	0	2	0.585764	0.570073	0.568651	0.591811	0.587073	0.60356	0.587851	0.601312	0.550625	0.582969	0.5858	0.5701	0.5687	0.5918	0.5871	0.6036	0.5879	0.6013	0.5506	0.583
129	2935931	12.2438	141.5	36.375	0	4	1.19102	1.16879	1.20673	1.05646	1.19382	1.21005	1.19572	1.17585	1.1775	1.1751	1.191	1.1688	1.2067	1.0565	1.1938	1.21	1.1957	1.1759	1.1775	1.1751
130	2937331	12.0365	164	46	0	4	1.39544	1.43725	1.40441	1.23136	1.43607	1.45325	1.4476	1.4363	1.37	1.4013	1.3954	1.4372	1.4044	1.2314	1.4361	1.4532	1.4476	1.4363	1.37	1.4013
131	2954191	7.15342	113.75	19.875	0	3	0.789447	0.771691	0.787258	0.755046	0.791023	0.808504	0.792461	0.795375	0.795625	0.787381	0.7894	0.7717	0.7873	0.755	0.791	0.8085	0.7925	0.7954	0.7956	0.7874
132	2954987	5.93973	107	17.5	1	2	0.723518	0.699347	0.716279	0.699627	0.720998	0.737936	0.721207	0.7238	0.7125	0.717246	0.7235	0.6993	0.7163	0.6996	0.721	0.7379	0.7212	0.7238	0.7125	0.7172
133	2975298	10.7534	127.667	24	1	3	0.897999	0.909063	0.903509	0.852959	0.916446	0.935412	0.922557	0.933067	0.94	0.912335	0.898	0.9091	0.9035	0.853	0.9164	0.9354	0.9226	0.9331	0.94	0.9123
134	2976771	1.96301	86.25	13.75	1	1	0.612943	0.539886	0.59759	0.584066	0.581426	0.595078	0.573957	0.549225	0.58125	0.579491	0.6129	0.5399	0.5976	0.5841	0.5814	0.5951	0.574	0.5492	0.5813	0.5795
135	2981889	9.96438	127.25	27.5	1	3	0.985227	0.960929	0.995745	0.902695	0.984781	1.0019	0.985925	0.975325	1.0625	0.983892	0.9852	0.9609	0.9957	0.9027	0.9848	1.0019	0.9859	0.9753	1.0625	0.9839
136	2983778	3.16027	93.25	14.5	1	2	0.635787	0.584352	0.62201	0.614515	0.617068	0.632061	0.612854	0.601525	0.6075	0.614186	0.6358	0.5844	0.622	0.6145	0.6171	0.6321	0.6129	0.6015	0.6075	0.6142
137	2999954	14.7144	175	52	1	4	1.51535	1.58709	1.51408	1.32807	1.57394	1.59092	1.5899	1.5802	1.49	1.52995	1.5153	1.5871	1.5141	1.3281	1.5739	1.5909	1.5899	1.5802	1.49	1.5299
138	3001853	3.52877	101.333	21	0	2	0.819747	0.72646	0.81982	0.741249	0.778305	0.792098	0.768838	0.734033	0.835	0.779506	0.8197	0.7265	0.8198	0.7412	0.7783	0.7921	0.7688	0.734	0.835	0.7795
139	3011512	7.88356	127	21.75	1	3	0.839645	0.868512	0.841163	0.816461	0.867389	0.887246	0.875952	0.9002	0.86125	0.86198	0.8396	0.8685	0.8412	0.8165	0.8674	0.8872	0.876	0.9002	0.8613	0.862
140	3013007	4.3411	100.8	15.5	1	2	0.665647	0.63606	0.654028	0.650252	0.659648	0.676	0.658787	0.66038	0.6425	0.655923	0.6656	0.6361	0.654	0.6503	0.6596	0.676	0.6588	0.6604	0.6425	0.6559
141	3014544	1.55342	78.5	10.625	1	1	0.512907	0.451927	0.491925	0.505907	0.487603	0.500821	0.481336	0.46195	0.471875	0.485139	0.5129	0.4519	0.4919	0.5059	0.4876	0.5008	0.4813	0.462	0.4719	0.4851
142	3015332	12.5699	164	58.25	1	4	1.63522	1.58895	1.61889	1.36133	1.6305	1.64097	1.62899	1.5931	1.615	1.59033	1.6352	1.589	1.6189	1.3613	1.6305	1.641	1.629	1.5931	1.615	1.5903
143	3020587	3.94658	102	17.25	1	2	0.716409	0.67138	0.708625	0.683419	0.701996	0.717833	0.699107	0.6901	0.70375	0.69918	0.7164	0.6714	0.7086	0.6834	0.702	0.7178	0.6991	0.6901	0.7038	0.6992
144	3032967	2.33516	84	11.8333	1	1	0.552602	0.496902	0.533552	0.542748	0.53074	0.544724	0.525463	0.510967	0.514167	0.527985	0.5526	0.4969	0.5336	0.5427	0.5307	0.5447	0.5255	0.511	0.5142	0.528
145	3036685	2.96438	102	17.75	1	1	0.730593	0.679583	0.723898	0.691769	0.712867	0.728465	0.709166	0.6965	0.72125	0.710454	0.7306	0.6796	0.7239	0.6918	0.7129	0.7285	0.7092	0.6965	0.7213	0.7105
146	3048890	3.8411	100.375	16.25	1	2	0.687624	0.646978	0.677647	0.662429	0.675494	0.691403	0.673113	0.667388	0.66875	0.672314	0.6876	0.647	0.6776	0.6624	0.6755	0.6914	0.6731	0.6674	0.6688	0.6723
147	3049013	2.89863	96.375	17.875	0	1	0.734118	0.654149	0.727694	0.679732	0.699651	0.713788	0.691758	0.663787	0.725625	0.698923	0.7341	0.6541	0.7277	0.6797	0.6997	0.7138	0.6918	0.6638	0.7256	0.6989
148	3050200	9.45753	128.5	24.625	1	3	0.913876	0.923395	0.920393	0.864363	0.931605	0.950477	0.937537	0.94615	0.961875	0.927741	0.9139	0.9234	0.9204	0.8644	0.9316	0.9505	0.9375	0.9462	0.9619	0.9277
149	3065298	6.52146	113.333	19.3333	0	3	0.774654	0.760655	0.771341	0.74524	0.778222	0.795855	0.780155	0.7859	0.776667	0.774299	0.7747	0.7607	0.7713	0.7452	0.7782	0.7959	0.7802	0.7859	0.7767	0.7743
150	3083390	2.13356	82	10.25	1	1	0.500292	0.459379	0.478803	0.50617	0.486613	0.50079	0.48319	0.4785	0.45875	0.48361	0.5003	0.4594	0.4788	0.5062	0.4866	0.5008	0.4832	0.4785	0.4588	0.4836
151	3101246	7.69178	123.75	23.375	0	3	0.881982	0.878846	0.886439	0.833987	0.892442	0.910729	0.89639	0.901175	0.918125	0.888902	0.882	0.8788	0.8864	0.834	0.8924	0.9107	0.8964	0.9012	0.9181	0.8889
152	3114492	8.54178	128.125	29.875	0	3	1.04227	1.00032	1.05527	0.937363	1.03245	1.04856	1.03114	1.01106	1.14563	1.03378	1.0423	1.0003	1.0553	0.9374	1.0324	1.0486	1.0311	1.0111	1.1456	1.0338
153	3116170	4.55799	105.333	20.8333	0	2	0.815293	0.744613	0.815038	0.749169	0.786962	0.801866	0.780748	0.7563	0.829167	0.786573	0.8153	0.7446	0.815	0.7492	0.787	0.8019	0.7807	0.7563	0.8292	0.7866
154	3121150	2.05342	83.5	10.875	1	1	0.521236	0.477313	0.50062	0.522482	0.505974	0.520246	0.502235	0.49565	0.480625	0.502931	0.5212	0.4773	0.5006	0.5225	0.506	0.5202	0.5022	0.4957	0.4806	0.5029
155	3137841	8.50822	135.5	26	0	3	0.948334	0.982014	0.956897	0.901704	0.979611	0.999576	0.989248	1.00645	1.01	0.97487	0.9483	0.982	0.9569	0.9017	0.9796	0.9996	0.9892	1.0065	1.01	0.9749
156	3149273	4.26654	95.8571	15.6429	0	2	0.66986	0.615687	0.658553	0.641019	0.64983	0.664924	0.645385	0.632057	0.6475	0.647202	0.6699	0.6157	0.6586	0.641	0.6498	0.6649	0.6454	0.6321	0.6475	0.6472
157	3153230	5.39452	110.5	20.5	1	2	0.80635	0.765651	0.80543	0.757061	0.795116	0.811489	0.793244	0.78355	0.8175	0.792821	0.8063	0.7657	0.8054	0.7571	0.7951	0.8115	0.7932	0.7836	0.8175	0.7928
158	3153665	3.12534	100.75	16.875	1	2	0.705681	0.659218	0.697076	0.674049	0.690364	0.706073	0.687216	0.677675	0.690625	0.687553	0.7057	0.6592	0.6971	0.674	0.6904	0.7061	0.6872	0.6777	0.6906	0.6876
159	3154876	3.81187	101	14.8333	0	2	0.645814	0.625183	0.63275	0.638674	0.644741	0.661433	0.645103	0.653067	0.619167	0.640659	0.6458	0.6252	0.6328	0.6387	0.6447	0.6614	0.6451	0.6531	0.6192	0.6407
160	3155459	7.97397	138	31.5	1	3	1.08042	1.07967	1.09465	0.984819	1.09401	1.11186	1.09886	1.0921	1.08	1.0796	1.0804	1.0797	1.0947	0.9848	1.094	1.1119	1.0989	1.0921	1.08	1.0796
161	3164624	2.35753	86	10.5	0	1	0.508719	0.480413	0.487562	0.520274	0.502355	0.517344	0.500833	0.5061	0.4675	0.499011	0.5087	0.4804	0.4876	0.5203	0.5024	0.5173	0.5008	0.5061	0.4675	0.499
162	3165491	4.72511	111.667	21	1	2	0.819747	0.779446	0.81982	0.767768	0.808848	0.825268	0.807087	0.797067	0.835	0.806672	0.8197	0.7794	0.8198	0.7678	0.8088	0.8253	0.8071	0.7971	0.835	0.8067
163	3166545	12.7274	142	35	1	4	1.16037	1.15275	1.176	1.04063	1.17097	1.18806	1.17497	1.1613	1.15	1.15278	1.1604	1.1528	1.176	1.0406	1.171	1.1881	1.175	1.1613	1.15	1.1528
164	3167455	4.17329	97.25	12.75	0	2	0.581833	0.570374	0.564477	0.59074	0.585495	0.602175	0.586879	0.603525	0.54625	0.581305	0.5818	0.5704	0.5645	0.5907	0.5855	0.6022	0.5869	0.6035	0.5463	0.5813
165	3169460	3.76164	97	14	0	2	0.620602	0.592396	0.605769	0.614121	0.61507	0.631177	0.614184	0.618	0.59	0.611258	0.6206	0.5924	0.6058	0.6141	0.6151	0.6312	0.6142	0.618	0.59	0.6113
166	3183758	7.31233	141	21.5	1	3	0.833038	0.932327	0.834081	0.843805	0.898496	0.921821	0.917651	0.9824	0.8525	0.89068	0.833	0.9323	0.8341	0.8438	0.8985	0.9218	0.9177	0.9824	0.8525	0.8907
167	3183837	8.44201	121	20.1667	1	3	0.797357	0.812058	0.795764	0.77692	0.817012	0.83613	0.823301	0.843333	0.805833	0.811968	0.7974	0.8121	0.7958	0.7769	0.817	0.8361	0.8233	0.8433	0.8058	0.812
168	3198451	11.6068	137.5	30.625	0	3	1.05996	1.06402	1.07358	0.971821	1.07601	1.09418	1.08153	1.07785	1.0625	1.06238	1.06	1.064	1.0736	0.9718	1.076	1.0942	1.0815	1.0779	1.0625	1.0624
169	3200054	2.66301	84	11.75	1	1	0.549908	0.495412	0.530713	0.54112	0.528726	0.542747	0.523609	0.5099	0.51125	0.525932	0.5499	0.4954	0.5307	0.5411	0.5287	0.5427	0.5236	0.5099	0.5113	0.5259
170	3218196	4.48425	103.5	17	1	2	0.709266	0.674327	0.700935	0.682791	0.700548	0.716868	0.699107	0.69605	0.695	0.69721	0.7093	0.6743	0.7009	0.6828	0.7005	0.7169	0.6991	0.6961	0.695	0.6972
171	3239405	7.57169	127.333	19.5	0	3	0.77922	0.830703	0.776256	0.780175	0.818766	0.839696	0.830495	0.873433	0.7825	0.81236	0.7792	0.8307	0.7763	0.7802	0.8188	0.8397	0.8305	0.8734	0.7825	0.8124
172	3239413	2.29658	86.5	11.625	1	1	0.545856	0.503764	0.526445	0.544415	0.531841	0.546498	0.52851	0.52355	0.506875	0.528639	0.5459	0.5038	0.5264	0.5444	0.5318	0.5465	0.5285	0.5236	0.5069	0.5286
173	3250202	3.66667	103	17.3333	1	2	0.718782	0.677532	0.71118	0.687243	0.706545	0.722587	0.70422	0.697267	0.706667	0.703558	0.7188	0.6775	0.7112	0.6872	0.7065	0.7226	0.7042	0.6973	0.7067	0.7036
174	3253540	9.96986	139	32.5	0	3	1.10356	1.09985	1.11837	1.0006	1.11574	1.13334	1.12021	1.111	1.1	1.1003	1.1036	1.0999	1.1184	1.0006	1.1157	1.1333	1.1202	1.111	1.1	1.1003
175	3263925	1.96644	79.5	11.75	0	1	0.549908	0.476026	0.530713	0.530441	0.517312	0.530268	0.509391	0.48245	0.51125	0.515307	0.5499	0.476	0.5307	0.5304	0.5173	0.5303	0.5094	0.4825	0.5113	0.5153
176	3264370	5.23904	105.5	19.25	1	2	0.772366	0.72084	0.768879	0.724834	0.754683	0.77042	0.751087	0.73705	0.77375	0.752657	0.7724	0.7208	0.7689	0.7248	0.7547	0.7704	0.7511	0.7371	0.7738	0.7527
177	3266752	3.26644	87	13	1	2	0.589683	0.530488	0.572816	0.572098	0.566089	0.580267	0.560506	0.5442	0.555	0.563461	0.5897	0.5305	0.5728	0.5721	0.5661	0.5803	0.5605	0.5442	0.555	0.5635
178	3267330	2.99817	96	17	1	1	0.709266	0.638536	0.700935	0.664448	0.679967	0.694445	0.6733	0.6503	0.695	0.678466	0.7093	0.6385	0.7009	0.6644	0.68	0.6944	0.6733	0.6503	0.695	0.6785
179	3269265	2.39041	85.875	11.5	0	1	0.54179	0.498825	0.522167	0.540499	0.52724	0.541804	0.523758	0.518138	0.5025	0.52408	0.5418	0.4988	0.5222	0.5405	0.5272	0.5418	0.5238	0.5181	0.5025	0.5241
180	3269313	4.13014	96	13.875	0	2	0.616778	0.585725	0.601685	0.609494	0.609601	0.625526	0.608276	0.6103	0.585625	0.60589	0.6168	0.5857	0.6017	0.6095	0.6096	0.6255	0.6083	0.6103	0.5856	0.6059
181	3279026	9.23836	128.75	25.75	1	3	0.942115	0.942421	0.950324	0.88155	0.954993	0.973377	0.959646	0.962075	1.00125	0.951972	0.9421	0.9424	0.9503	0.8816	0.955	0.9734	0.9596	0.9621	1.0013	0.952
182	3280086	4.00685	106	19	1	2	0.765481	0.719308	0.761468	0.722053	0.750802	0.766786	0.74796	0.7369	0.765	0.748418	0.7655	0.7193	0.7615	0.7221	0.7508	0.7668	0.748	0.7369	0.765	0.7484
183	3281520	12.8418	150	31.25	1	4	1.07459	1.14308	1.08866	1.01157	1.12593	1.14702	1.14109	1.1621	1.075	1.10767	1.0746	1.1431	1.0887	1.0116	1.1259	1.147	1.1411	1.1621	1.075	1.1077
184	3285728	5.57945	115	20.75	0	2	0.813062	0.792203	0.812641	0.772047	0.81308	0.830453	0.814154	0.8142	0.82625	0.809788	0.8131	0.7922	0.8126	0.772	0.8131	0.8305	0.8142	0.8142	0.8263	0.8098
185	3286483	6.56256	127	26.3333	1	3	0.956593	0.942043	0.965616	0.885585	0.961338	0.978986	0.963837	0.958867	1.02167	0.959392	0.9566	0.942	0.9656	0.8856	0.9613	0.979	0.9638	0.9589	1.0217	0.9594
186	3290020	8.65753	130	26	0	3	0.948334	0.952951	0.956897	0.888279	0.963652	0.98223	0.968963	0.9729	1.01	0.960467	0.9483	0.953	0.9569	0.8883	0.9637	0.9822	0.969	0.9729	1.01	0.9605
187	3301383	12.863	139	31.8333	1	4	1.08816	1.09021	1.1026	0.991824	1.10337	1.12132	1.10866	1.10247	1.08667	1.08836	1.0882	1.0902	1.1026	0.9918	1.1034	1.1213	1.1087	1.1025	1.0867	1.0884
188	3301903	4.60479	103	16.375	0	2	0.691253	0.661351	0.681551	0.67083	0.68526	0.701746	0.684476	0.685	0.673125	0.681621	0.6913	0.6614	0.6816	0.6708	0.6853	0.7017	0.6845	0.685	0.6731	0.6816
189	3302704	3.85822	100	14.125	0	2	0.624415	0.607915	0.609844	0.62328	0.625524	0.642282	0.626387	0.6379	0.594375	0.621325	0.6244	0.6079	0.6098	0.6233	0.6255	0.6423	0.6264	0.6379	0.5944	0.6213
190	3331265	4.20753	102.375	15.75	1	2	0.673011	0.647639	0.661939	0.658374	0.669451	0.686068	0.669246	0.673188	0.65125	0.665574	0.673	0.6476	0.6619	0.6584	0.6695	0.6861	0.6692	0.6732	0.6513	0.6656
191	3335352	1.75479	82	11.5	1	1	0.54179	0.482403	0.522167	0.531539	0.517678	0.531337	0.511805	0.4945	0.5025	0.51508	0.5418	0.4824	0.5222	0.5315	0.5177	0.5313	0.5118	0.4945	0.5025	0.5151
192	3349912	2.70137	90.25	10.75	1	1	0.51708	0.502511	0.496278	0.53476	0.518574	0.534426	0.519131	0.535225	0.47625	0.514915	0.5171	0.5025	0.4963	0.5348	0.5186	0.5344	0.5191	0.5352	0.4763	0.5149
193	3360365	12.9685	149	46.875	0	4	1.41325	1.35148	1.421	1.1989	1.39657	1.40913	1.39288	1.356	1.3875	1.36963	1.4133	1.3515	1.421	1.1989	1.3966	1.4091	1.3929	1.356	1.3875	1.3696
194	3362309	4.21781	101.5	15.25	1	2	0.658243	0.634857	0.646081	0.647394	0.655701	0.672331	0.655717	0.66145	0.63375	0.651725	0.6582	0.6349	0.6461	0.6474	0.6557	0.6723	0.6557	0.6615	0.6338	0.6517
195	3364868	3.83105	96	13.3333	1	2	0.600074	0.575895	0.583871	0.599266	0.596684	0.612839	0.596285	0.603367	0.566667	0.592772	0.6001	0.5759	0.5839	0.5993	0.5967	0.6128	0.5963	0.6034	0.5667	0.5928
196	3365953	2.00548	72	10	1	1	0.491799	0.41368	0.47	0.477851	0.456065	0.468033	0.447214	0.4143	0.45	0.454327	0.4918	0.4137	0.47	0.4779	0.4561	0.468	0.4472	0.4143	0.45	0.4543
197	3399951	8.41918	126	22.125	0	3	0.849507	0.869845	0.851728	0.820064	0.872661	0.8921	0.879986	0.8989	0.874375	0.867685	0.8495	0.8698	0.8517	0.8201	0.8727	0.8921	0.88	0.8989	0.8744	0.8677
198	3403323	5.58493	119	23.25	1	2	0.878761	0.852313	0.883002	0.820382	0.876172	0.893326	0.876665	0.8706	0.91375	0.873886	0.8788	0.8523	0.883	0.8204	0.8762	0.8933	0.8767	0.8706	0.9138	0.8739
199	3417935	7.19452	128	31	1	3	1.06875	1.01544	1.08264	0.951869	1.05277	1.06825	1.04987	1.0247	1.07	1.0427	1.0688	1.0154	1.0826	0.9519	1.0528	1.0683	1.0499	1.0247	1.07	1.0427
200	3428093	2.16644	89.75	13.875	0	1	0.616778	0.557824	0.601685	0.59482	0.593548	0.607987	0.588142	0.572175	0.585625	0.590954	0.6168	0.5578	0.6017	0.5948	0.5935	0.608	0.5881	0.5722	0.5856	0.591
201	3443146	4.84726	106	18.75	0	2	0.758566	0.715271	0.754023	0.718	0.745472	0.761578	0.743023	0.7337	0.75625	0.742876	0.7586	0.7153	0.754	0.718	0.7455	0.7616	0.743	0.7337	0.7563	0.7429
202	3449912	8.45205	134.5	26	1	3	0.948334	0.976754	0.956897	0.899289	0.976739	0.996452	0.985591	1.00035	1.01	0.972267	0.9483	0.9768	0.9569	0.8993	0.9767	0.9965	0.9856	1.0004	1.01	0.9723
203	3471399	3.1863	92.25	11.25	0	2	0.533613	0.520521	0.51358	0.549536	0.536047	0.552165	0.536918	0.553825	0.49375	0.532217	0.5336	0.5205	0.5136	0.5495	0.536	0.5522	0.5369	0.5538	0.4938	0.5322
204	3472629	5.19795	106.75	17.75	0	2	0.730593	0.702383	0.723898	0.703261	0.725846	0.742608	0.725491	0.725475	0.72125	0.722312	0.7306	0.7024	0.7239	0.7033	0.7258	0.7426	0.7255	0.7255	0.7213	0.7223
205	3475639	5.96849	112.5	20.375	1	2	0.802983	0.77366	0.801812	0.760015	0.79816	0.815093	0.797947	0.79415	0.813125	0.795216	0.803	0.7737	0.8018	0.76	0.7982	0.8151	0.7979	0.7942	0.8131	0.7952
206	3475748	1.11872	79.3333	11.6667	1	1	0.547209	0.473866	0.527869	0.528438	0.514907	0.527862	0.507049	0.480367	0.508333	0.512878	0.5472	0.4739	0.5279	0.5284	0.5149	0.5279	0.507	0.4804	0.5083	0.5129
207	3475940	8.03219	120	21.5	1	3	0.833038	0.829451	0.834081	0.795955	0.842856	0.861109	0.846562	0.8543	0.8525	0.838872	0.833	0.8295	0.8341	0.796	0.8429	0.8611	0.8466	0.8543	0.8525	0.8389
208	3477394	3.27123	96	16.6667	1	2	0.699687	0.633185	0.690625	0.65888	0.672764	0.687405	0.666667	0.646033	0.683333	0.670953	0.6997	0.6332	0.6906	0.6589	0.6728	0.6874	0.6667	0.646	0.6833	0.671
209	3477514	6.13767	105.875	21.625	1	3	0.836345	0.759328	0.837626	0.762553	0.80454	0.819176	0.797487	0.769737	0.856875	0.804852	0.8363	0.7593	0.8376	0.7626	0.8045	0.8192	0.7975	0.7697	0.8569	0.8049
210	3488042	8.14064	124.667	24.1667	0	3	0.902246	0.896157	0.908029	0.848139	0.911234	0.929366	0.914813	0.9169	0.945833	0.90808	0.9022	0.8962	0.908	0.8481	0.9112	0.9294	0.9148	0.9169	0.9458	0.9081
211	3489714	5.04566	101.333	14.5	0	2	0.635787	0.620654	0.62201	0.633289	0.637741	0.654654	0.638865	0.650833	0.6075	0.633481	0.6358	0.6207	0.622	0.6333	0.6377	0.6547	0.6389	0.6508	0.6075	0.6335
212	3491702	3.86438	72	19.5	0	2	0.77922	0.549451	0.776256	0.634684	0.653142	0.659959	0.6245	0.5359	0.7825	0.666179	0.7792	0.5495	0.7763	0.6347	0.6531	0.66	0.6245	0.5359	0.7825	0.6662
213	3503225	8.89041	137.25	33.875	1	3	1.13498	1.10916	1.15035	1.01372	1.13517	1.15159	1.13643	1.11793	1.1275	1.11965	1.135	1.1092	1.1504	1.0137	1.1352	1.1516	1.1364	1.1179	1.1275	1.1196
214	3503953	2.85114	97.6667	16.6667	1	1	0.699687	0.641136	0.690625	0.662998	0.67737	0.692422	0.672429	0.6562	0.683333	0.675133	0.6997	0.6411	0.6906	0.663	0.6774	0.6924	0.6724	0.6562	0.6833	0.6751
215	3538967	5.41918	107	14	1	2	0.620602	0.636071	0.605769	0.636326	0.639463	0.65789	0.645067	0.679	0.59	0.634465	0.6206	0.6361	0.6058	0.6363	0.6395	0.6579	0.6451	0.679	0.59	0.6345
216	3549484	6.93425	128	25	1	3	0.923337	0.926723	0.930435	0.868706	0.937757	0.956321	0.942809	0.9479	0.975	0.934332	0.9233	0.9267	0.9304	0.8687	0.9378	0.9563	0.9428	0.9479	0.975	0.9343
217	3550279	6.39932	133	29.875	0	3	1.04227	1.02777	1.05527	0.95012	1.04784	1.06523	1.05058	1.0408	1.14563	1.04728	1.0423	1.0278	1.0553	0.9501	1.0478	1.0652	1.0506	1.0408	1.1456	1.0473
218	3554000	3.1411	90.25	12.5	0	2	0.573931	0.535777	0.556098	0.57016	0.56239	0.577553	0.559793	0.557625	0.5375	0.558981	0.5739	0.5358	0.5561	0.5702	0.5624	0.5776	0.5598	0.5576	0.5375	0.559
219	3569671	7.14247	111	19	1	3	0.765481	0.743751	0.761468	0.734202	0.764645	0.781863	0.765398	0.7674	0.765	0.761023	0.7655	0.7438	0.7615	0.7342	0.7646	0.7819	0.7654	0.7674	0.765	0.761
220	3569752	2.4	91	14.5	1	1	0.635787	0.574096	0.62201	0.609106	0.611122	0.625573	0.605415	0.5878	0.6075	0.608712	0.6358	0.5741	0.622	0.6091	0.6111	0.6256	0.6054	0.5878	0.6075	0.6087
221	3571647	3.94338	96	17.3333	1	2	0.718782	0.643828	0.71118	0.669955	0.687105	0.701419	0.679869	0.654567	0.706667	0.68593	0.7188	0.6438	0.7112	0.67	0.6871	0.7014	0.6799	0.6546	0.7067	0.6859
222	3571792	5.3411	108	18	0	2	0.737634	0.712559	0.731481	0.710442	0.734708	0.751659	0.734847	0.7363	0.73	0.73107	0.7376	0.7126	0.7315	0.7104	0.7347	0.7517	0.7348	0.7363	0.73	0.7311
223	3584654	3.06164	99	19.875	0	2	0.789447	0.697773	0.787258	0.718024	0.748651	0.762431	0.739299	0.7054	0.795625	0.749323	0.7894	0.6978	0.7873	0.718	0.7487	0.7624	0.7393	0.7054	0.7956	0.7493
224	3585493	3.05114	95	13.3333	1	2	0.600074	0.57154	0.583871	0.596998	0.594213	0.610134	0.593171	0.597267	0.566667	0.590437	0.6001	0.5715	0.5839	0.597	0.5942	0.6101	0.5932	0.5973	0.5667	0.5904
225	3598207	9.20548	127.5	23.625	1	3	0.888406	0.902144	0.893289	0.846869	0.908247	0.92735	0.914723	0.92725	0.926875	0.903906	0.8884	0.9021	0.8933	0.8469	0.9082	0.9274	0.9147	0.9273	0.9269	0.9039
226	3598471	3.91507	96.6667	14	1	2	0.620602	0.590919	0.605769	0.613356	0.614231	0.63026	0.613128	0.615967	0.59	0.61047	0.6206	0.5909	0.6058	0.6134	0.6142	0.6303	0.6131	0.616	0.59	0.6105
227	3599611	2.79932	94.25	13.25	0	1	0.597484	0.566753	0.581114	0.593704	0.590355	0.606136	0.588976	0.591625	0.56375	0.586655	0.5975	0.5668	0.5811	0.5937	0.5904	0.6061	0.589	0.5916	0.5638	0.5867
228	3599759	1.7989	86.8	12.2	0	1	0.56438	0.515499	0.545988	0.556398	0.54658	0.561064	0.542361	0.53274	0.527	0.543557	0.5644	0.5155	0.546	0.5564	0.5466	0.5611	0.5424	0.5327	0.527	0.5436
229	3610714	6.72329	132	33	1	3	1.11503	1.06631	1.13008	0.988449	1.10213	1.11761	1.1	1.0747	1.11	1.08937	1.115	1.0663	1.1301	0.9884	1.1021	1.1176	1.1	1.0747	1.11	1.0894
231	3628382	9.23562	128	26	0	3	0.948334	0.942299	0.956897	0.883308	0.957747	0.975817	0.96148	0.9607	1.01	0.955176	0.9483	0.9423	0.9569	0.8833	0.9577	0.9758	0.9615	0.9607	1.01	0.9552
232	3628622	11.863	148	36.5	1	3	1.19378	1.20924	1.20949	1.07534	1.21751	1.23541	1.22497	1.2171	1.18	1.19587	1.1938	1.2092	1.2095	1.0753	1.2175	1.2354	1.225	1.2171	1.18	1.1959
233	3638587	3.55	99.25	15.625	0	2	0.669334	0.631104	0.657988	0.648826	0.658447	0.674371	0.656333	0.652525	0.646875	0.655089	0.6693	0.6311	0.658	0.6488	0.6584	0.6744	0.6563	0.6525	0.6469	0.6551
234	3652668	14.3623	156.375	41.625	1	4	1.30456	1.33075	1.31814	1.15999	1.33548	1.35292	1.34465	1.33379	1.2825	1.30697	1.3046	1.3307	1.3181	1.16	1.3355	1.3529	1.3447	1.3338	1.2825	1.307
235	3655899	2.30205	83.75	11.25	0	1	0.533613	0.485291	0.51358	0.530638	0.515895	0.53007	0.511585	0.501975	0.49375	0.512933	0.5336	0.4853	0.5136	0.5306	0.5159	0.5301	0.5116	0.502	0.4938	0.5129
236	3671958	4.2	101	14.5	1	2	0.635787	0.619174	0.62201	0.632534	0.636908	0.653743	0.637813	0.6488	0.6075	0.632697	0.6358	0.6192	0.622	0.6325	0.6369	0.6537	0.6378	0.6488	0.6075	0.6327
237	3674920	2.22945	92	14.5	1	1	0.635787	0.578663	0.62201	0.61152	0.613775	0.628468	0.608733	0.5939	0.6075	0.611151	0.6358	0.5787	0.622	0.6115	0.6138	0.6285	0.6087	0.5939	0.6075	0.6112
238	3676458	5.06918	98	14.375	1	2	0.632007	0.60356	0.617964	0.623369	0.626417	0.642599	0.625555	0.6289	0.603125	0.622611	0.632	0.6036	0.618	0.6234	0.6264	0.6426	0.6256	0.6289	0.6031	0.6226
239	3677685	7.28904	115.75	20.75	0	3	0.813062	0.795946	0.812641	0.773866	0.815178	0.832737	0.816805	0.818775	0.82625	0.811695	0.8131	0.7959	0.8126	0.7739	0.8152	0.8327	0.8168	0.8188	0.8263	0.8117
240	3678105	7.09132	125	26.6667	1	3	0.964818	0.936256	0.974286	0.885231	0.961793	0.978757	0.96225	0.950933	1.03333	0.960851	0.9648	0.9363	0.9743	0.8852	0.9618	0.9788	0.9623	0.9509	1.0333	0.9609
241	3680818	5.38219	105	18.125	1	2	0.741143	0.70021	0.73526	0.705305	0.729259	0.745417	0.72708	0.7196	0.734375	0.726405	0.7411	0.7002	0.7353	0.7053	0.7293	0.7454	0.7271	0.7196	0.7344	0.7264
242	3687549	13.7671	145	41.5	0	4	1.30192	1.25823	1.31559	1.12726	1.294	1.30841	1.29288	1.2628	1.28	1.27123	1.3019	1.2582	1.3156	1.1273	1.294	1.3084	1.2929	1.2628	1.28	1.2712
243	3701816	6.54452	116.25	22.375	0	3	0.85605	0.824437	0.858732	0.800313	0.850364	0.867257	0.850015	0.842625	0.883125	0.848102	0.8561	0.8244	0.8587	0.8003	0.8504	0.8673	0.85	0.8426	0.8831	0.8481
244	3707975	6.93288	115	20.625	0	3	0.809709	0.790172	0.80904	0.770067	0.810442	0.827875	0.811698	0.8126	0.821875	0.807053	0.8097	0.7902	0.809	0.7701	0.8104	0.8279	0.8117	0.8126	0.8219	0.8071
245	3720571	3.43151	90	12.375	0	2	0.569961	0.532421	0.551893	0.56716	0.558744	0.573901	0.556215	0.5545	0.533125	0.555324	0.57	0.5324	0.5519	0.5672	0.5587	0.5739	0.5562	0.5545	0.5331	0.5553
246	3735817	4.7032	106	16.5	0	2	0.694874	0.677447	0.685446	0.680033	0.695944	0.713095	0.697017	0.7049	0.6775	0.691806	0.6949	0.6774	0.6854	0.68	0.6959	0.7131	0.697	0.7049	0.6775	0.6918
247	3752064	2.23356	89	13.25	0	1	0.597484	0.543685	0.581114	0.581513	0.577094	0.591636	0.572337	0.5596	0.56375	0.574246	0.5975	0.5437	0.5811	0.5815	0.5771	0.5916	0.5723	0.5596	0.5638	0.5742
248	3759952	3.00274	91.5	12.25	0	2	0.565978	0.53652	0.547677	0.568108	0.559355	0.574912	0.557991	0.56205	0.52875	0.555704	0.566	0.5365	0.5477	0.5681	0.5594	0.5749	0.558	0.5621	0.5288	0.5557
249	3768503	13.3096	157	33.875	0	4	1.13498	1.22271	1.15035	1.06427	1.1973	1.21888	1.21545	1.2384	1.1275	1.17443	1.135	1.2227	1.1504	1.0643	1.1973	1.2189	1.2155	1.2384	1.1275	1.1744
250	3779279	3.31781	96.6667	14.3333	1	2	0.630745	0.596858	0.616613	0.619521	0.622053	0.637937	0.620384	0.620233	0.601667	0.618446	0.6307	0.5969	0.6166	0.6195	0.6221	0.6379	0.6204	0.6202	0.6017	0.6184
251	3781177	6.21027	114	18.25	0	3	0.744643	0.745402	0.73903	0.728743	0.756214	0.774503	0.760208	0.7761	0.73875	0.75151	0.7446	0.7454	0.739	0.7287	0.7562	0.7745	0.7602	0.7761	0.7388	0.7515
252	3791099	1.10548	70	8.5	1	1	0.439295	0.378266	0.416244	0.441435	0.413256	0.425392	0.406544	0.3829	0.3975	0.411203	0.4393	0.3783	0.4162	0.4414	0.4133	0.4254	0.4065	0.3829	0.3975	0.4112
253	3797540	14.6205	159	39.25	1	4	1.25385	1.31369	1.26886	1.13822	1.30251	1.32189	1.31664	1.3194	1.235	1.27445	1.2538	1.3137	1.2689	1.1382	1.3025	1.3219	1.3166	1.3194	1.235	1.2745
255	3807509	7.44658	116	22.75	0	3	0.86582	0.828986	0.86918	0.805358	0.857267	0.873911	0.856187	0.8459	0.89625	0.855429	0.8658	0.829	0.8692	0.8054	0.8573	0.8739	0.8562	0.8459	0.8963	0.8554
256	3827993	5.85274	122.25	31.25	1	2	1.07459	0.985518	1.08866	0.939363	1.03824	1.05205	1.03014	0.992825	1.075	1.03071	1.0746	0.9855	1.0887	0.9394	1.0382	1.0521	1.0301	0.9928	1.075	1.0307
257	3842470	3.86301	97.875	15.125	0	2	0.654526	0.616177	0.642093	0.636696	0.643462	0.659282	0.641257	0.637737	0.629375	0.640067	0.6545	0.6162	0.6421	0.6367	0.6435	0.6593	0.6413	0.6377	0.6294	0.6401
258	3858432	1.49132	83	11.6667	1	1	0.547209	0.489646	0.527869	0.537152	0.524212	0.538034	0.518634	0.502733	0.508333	0.521536	0.5472	0.4896	0.5279	0.5372	0.5242	0.538	0.5186	0.5027	0.5083	0.5215
259	3868452	10.4749	148	37.5	1	3	1.2158	1.22321	1.23137	1.08777	1.23534	1.25271	1.24164	1.2299	1.2	1.21308	1.2158	1.2232	1.2314	1.0878	1.2353	1.2527	1.2416	1.2299	1.2	1.2131
260	3869773	2.24749	83.6667	11.3333	1	1	0.536345	0.486464	0.516447	0.532114	0.517742	0.531863	0.51322	0.502533	0.496667	0.514822	0.5363	0.4865	0.5164	0.5321	0.5177	0.5319	0.5132	0.5025	0.4967	0.5148
261	3872281	11.6267	134	24.75	1	3	0.917035	0.953934	0.923747	0.879467	0.949794	0.96998	0.959818	0.9813	0.96625	0.944592	0.917	0.9539	0.9237	0.8795	0.9498	0.97	0.9598	0.9813	0.9663	0.9446
262	3880463	3.69726	95	15	1	2	0.650799	0.600878	0.638095	0.627643	0.63307	0.648256	0.629153	0.6186	0.625	0.630166	0.6508	0.6009	0.6381	0.6276	0.6331	0.6483	0.6292	0.6186	0.625	0.6302
264	3885754	5.14384	114.5	20.25	0	2	0.79961	0.781561	0.798186	0.76288	0.801099	0.818587	0.802535	0.80475	0.80875	0.797551	0.7996	0.7816	0.7982	0.7629	0.8011	0.8186	0.8025	0.8048	0.8088	0.7976
265	3885943	9.05205	134.75	36	0	3	1.1827	1.12314	1.19841	1.03337	1.16441	1.17902	1.16082	1.12987	1.17	1.14908	1.1827	1.1231	1.1984	1.0334	1.1644	1.179	1.1608	1.1299	1.17	1.1491
266	3889805	14.0475	158.5	47.5	0	4	1.4259	1.42139	1.43273	1.23294	1.44144	1.4563	1.44614	1.42195	1.4	1.40876	1.4259	1.4214	1.4327	1.2329	1.4414	1.4563	1.4461	1.422	1.4	1.4088
267	3892548	8.74384	124.875	23.8333	1	3	0.893742	0.891962	0.898975	0.843657	0.905051	0.923398	0.909241	0.913904	0.934167	0.901566	0.8937	0.892	0.899	0.8437	0.9051	0.9234	0.9092	0.9139	0.9342	0.9016
268	3901736	5.87123	119.75	21	1	2	0.819747	0.819957	0.81982	0.78744	0.831569	0.849997	0.835788	0.846375	0.835	0.827299	0.8197	0.82	0.8198	0.7874	0.8316	0.85	0.8358	0.8464	0.835	0.8273
269	3902633	5.62123	126	22	0	2	0.846226	0.867753	0.848214	0.818092	0.870006	0.889503	0.877496	0.8973	0.87	0.864954	0.8462	0.8678	0.8482	0.8181	0.87	0.8895	0.8775	0.8973	0.87	0.865
270	3904973	2.3589	89	15	0	1	0.650799	0.573119	0.638095	0.612994	0.616908	0.630633	0.608961	0.582	0.625	0.61539	0.6508	0.5731	0.6381	0.613	0.6169	0.6306	0.609	0.582	0.625	0.6154
271	3910445	1.47671	74	10.5	1	1	0.508719	0.430821	0.487562	0.492726	0.473303	0.485519	0.464579	0.4329	0.4675	0.471514	0.5087	0.4308	0.4876	0.4927	0.4733	0.4855	0.4646	0.4329	0.4675	0.4715
272	3919571	4.96027	106	16.75	0	2	0.702088	0.681791	0.693208	0.684393	0.701595	0.718634	0.702278	0.7081	0.68625	0.697593	0.7021	0.6818	0.6932	0.6844	0.7016	0.7186	0.7023	0.7081	0.6863	0.6976
273	3928873	11.9568	149.25	34.75	0	3	1.15475	1.19149	1.17034	1.05633	1.18972	1.20885	1.20028	1.20233	1.145	1.16879	1.1547	1.1915	1.1703	1.0563	1.1897	1.2089	1.2003	1.2023	1.145	1.1688
274	3931446	2.68014	88.5	12.6667	1	1	0.579204	0.531207	0.561688	0.569329	0.562031	0.576713	0.558022	0.549083	0.543333	0.558957	0.5792	0.5312	0.5617	0.5693	0.562	0.5767	0.558	0.5491	0.5433	0.559
275	3941792	12.6096	164	64.125	1	4	1.74386	1.65518	1.70965	1.41807	1.71697	1.72415	1.70917	1.6683	1.7325	1.67532	1.7439	1.6552	1.7097	1.4181	1.717	1.7241	1.7092	1.6683	1.7325	1.6753
276	3942121	6.74795	113.5	26	0	3	0.948334	0.863642	0.956897	0.845689	0.913174	0.927492	0.905385	0.87225	1.01	0.915873	0.9483	0.8636	0.9569	0.8457	0.9132	0.9275	0.9054	0.8723	1.01	0.9159
277	3943084	8.85342	129	27	1	3	0.973007	0.962953	0.982906	0.900122	0.980405	0.998229	0.983616	0.9796	1.045	0.978426	0.973	0.963	0.9829	0.9001	0.9804	0.9982	0.9836	0.9796	1.045	0.9784
278	3943511	3.45479	98.1	16.5	0	2	0.694874	0.640455	0.685446	0.661231	0.674902	0.69014	0.670541	0.65671	0.6775	0.672422	0.6949	0.6405	0.6854	0.6612	0.6749	0.6901	0.6705	0.6567	0.6775	0.6724
279	3944138	4.05616	97.5	15.75	1	2	0.673011	0.62513	0.661939	0.646848	0.656628	0.672071	0.653118	0.64345	0.65125	0.653716	0.673	0.6251	0.6619	0.6468	0.6566	0.6721	0.6531	0.6435	0.6513	0.6537
280	3945263	12.7205	147	50	0	4	1.47594	1.37552	1.47857	1.22622	1.43817	1.44842	1.42887	1.3838	1.45	1.41172	1.4759	1.3755	1.4786	1.2262	1.4382	1.4484	1.4289	1.3838	1.45	1.4117
281	3948426	2.01096	78	9.16667	0	1	0.462973	0.42248	0.440336	0.474042	0.449246	0.462932	0.445658	0.440233	0.420833	0.446526	0.463	0.4225	0.4403	0.474	0.4492	0.4629	0.4457	0.4402	0.4208	0.4465
282	3953479	2.43973	91.875	14	0	1	0.620602	0.569535	0.605769	0.602171	0.601976	0.616867	0.597739	0.586738	0.59	0.599044	0.6206	0.5695	0.6058	0.6022	0.602	0.6169	0.5977	0.5867	0.59	0.599
283	3957052	12.1719	157.25	41.25	1	4	1.29662	1.33101	1.31048	1.15787	1.33194	1.34981	1.34232	1.33432	1.275	1.30326	1.2966	1.331	1.3105	1.1579	1.3319	1.3498	1.3423	1.3343	1.275	1.3033
285	3962446	11.9432	139.75	31.25	0	3	1.07459	1.0859	1.08866	0.985977	1.09478	1.11323	1.10141	1.09957	1.075	1.0799	1.0746	1.0859	1.0887	0.986	1.0948	1.1132	1.1014	1.0996	1.075	1.0799
286	3975145	4.40959	109	17	0	2	0.709266	0.700121	0.700935	0.695709	0.715075	0.732721	0.717441	0.7296	0.695	0.710652	0.7093	0.7001	0.7009	0.6957	0.7151	0.7327	0.7174	0.7296	0.695	0.7107
287	3993561	6.0758	115.333	22.3333	0	3	0.854961	0.819069	0.857567	0.797391	0.84685	0.863533	0.845869	0.8365	0.881667	0.844823	0.855	0.8191	0.8576	0.7974	0.8468	0.8635	0.8459	0.8365	0.8817	0.8448
288	4007561	14.1836	151.95	43.25	1	4	1.33869	1.32472	1.35084	1.16683	1.34784	1.36321	1.35111	1.32759	1.315	1.32065	1.3387	1.3247	1.3508	1.1668	1.3478	1.3632	1.3511	1.3276	1.315	1.3206
289	4012798	2.15342	87.5	11.75	1	1	0.549908	0.510293	0.530713	0.549176	0.537352	0.552188	0.534406	0.53125	0.51125	0.53406	0.5499	0.5103	0.5307	0.5492	0.5374	0.5522	0.5344	0.5313	0.5113	0.5341
290	4020652	10.3543	144	47.6667	1	3	1.42927	1.32786	1.43584	1.19263	1.39027	1.40098	1.38082	1.33563	1.40333	1.36629	1.4293	1.3279	1.4358	1.1926	1.3903	1.401	1.3808	1.3356	1.4033	1.3663
291	4020735	5.46644	108	17.75	0	2	0.730593	0.708336	0.723898	0.706231	0.729203	0.746269	0.729726	0.7331	0.72125	0.725401	0.7306	0.7083	0.7239	0.7062	0.7292	0.7463	0.7297	0.7331	0.7213	0.7254
292	4022972	5.75068	111.667	20	1	2	0.792842	0.76345	0.790909	0.752011	0.7879	0.804807	0.787636	0.784267	0.8	0.784869	0.7928	0.7634	0.7909	0.752	0.7879	0.8048	0.7876	0.7843	0.8	0.7849
293	4038072	13.9116	168.5	48	1	4	1.43598	1.49249	1.44203	1.26618	1.48517	1.50251	1.49889	1.48935	1.41	1.44695	1.436	1.4925	1.442	1.2662	1.4852	1.5025	1.4989	1.4894	1.41	1.447
294	4038574	5.3911	108.5	21.125	0	2	0.82308	0.765285	0.823397	0.761732	0.802233	0.817792	0.797925	0.77935	0.839375	0.80113	0.8231	0.7653	0.8234	0.7617	0.8022	0.8178	0.7979	0.7794	0.8394	0.8011
295	4061191	5.20753	115.5	23.125	1	2	0.875535	0.832156	0.879558	0.809707	0.863358	0.879687	0.861352	0.84765	0.909375	0.862042	0.8755	0.8322	0.8796	0.8097	0.8634	0.8797	0.8614	0.8477	0.9094	0.862
296	4066142	3.96712	103	16	1	2	0.680336	0.654871	0.669811	0.664257	0.676776	0.693431	0.676593	0.6802	0.66	0.672919	0.6803	0.6549	0.6698	0.6643	0.6768	0.6934	0.6766	0.6802	0.66	0.6729
297	4066779	5.16712	78	17.375	0	2	0.719968	0.554415	0.712456	0.622078	0.633634	0.643306	0.613562	0.5453	0.708125	0.639205	0.72	0.5544	0.7125	0.6221	0.6336	0.6433	0.6136	0.5453	0.7081	0.6392
298	4082936	9.31233	139.5	32	1	3	1.09202	1.09548	1.10656	0.99532	1.10805	1.12604	1.11355	1.10765	1.09	1.09274	1.092	1.0955	1.1066	0.9953	1.108	1.126	1.1136	1.1077	1.09	1.0927
299	4097588	2.69726	92	14.25	1	1	0.628216	0.574401	0.613909	0.607017	0.608061	0.622869	0.603462	0.5907	0.59875	0.605265	0.6282	0.5744	0.6139	0.607	0.6081	0.6229	0.6035	0.5907	0.5988	0.6053
301	4114469	1.40639	75	10.8333	1	1	0.519852	0.440851	0.499174	0.501747	0.483893	0.496196	0.475073	0.443267	0.479167	0.482135	0.5199	0.4409	0.4992	0.5017	0.4839	0.4962	0.4751	0.4433	0.4792	0.4821
302	4127446	14.4776	158	54	0	4	1.55423	1.49759	1.54861	1.30053	1.54244	1.55358	1.53948	1.5021	1.53	1.50762	1.5542	1.4976	1.5486	1.3005	1.5424	1.5536	1.5395	1.5021	1.53	1.5076
303	4135659	3.11712	93.125	15	1	2	0.650799	0.592257	0.638095	0.623131	0.628087	0.64282	0.622913	0.607163	0.625	0.625585	0.6508	0.5923	0.6381	0.6231	0.6281	0.6428	0.6229	0.6072	0.625	0.6256
304	4141561	4.44475	107	18	1	2	0.737634	0.70777	0.731481	0.708053	0.732004	0.748711	0.731437	0.7302	0.73	0.728588	0.7376	0.7078	0.7315	0.7081	0.732	0.7487	0.7314	0.7302	0.73	0.7286
305	4166398	1.99041	83	12.25	0	1	0.565978	0.499905	0.547677	0.548406	0.538149	0.551713	0.531442	0.5102	0.52875	0.535802	0.566	0.4999	0.5477	0.5484	0.5381	0.5517	0.5314	0.5102	0.5288	0.5358
306	4172100	5.16256	109.667	18.5	1	2	0.751621	0.728954	0.746544	0.722759	0.750155	0.76728	0.75071	0.752867	0.7475	0.746488	0.7516	0.729	0.7465	0.7228	0.7502	0.7673	0.7507	0.7529	0.7475	0.7465
307	4185452	14.5938	158	56	0	4	1.59261	1.52091	1.58219	1.32078	1.57291	1.58292	1.56773	1.5277	1.57	1.53753	1.5926	1.5209	1.5822	1.3208	1.5729	1.5829	1.5677	1.5277	1.57	1.5375
309	4221572	5.22557	110	17.8333	1	2	0.732943	0.719253	0.72643	0.712355	0.736379	0.753891	0.738178	0.746367	0.724167	0.732218	0.7329	0.7193	0.7264	0.7124	0.7364	0.7539	0.7382	0.7464	0.7242	0.7322
310	4224079	6.59041	106.25	18	0	3	0.737634	0.70417	0.731481	0.706253	0.729966	0.74649	0.728869	0.725625	0.73	0.726721	0.7376	0.7042	0.7315	0.7063	0.73	0.7465	0.7289	0.7256	0.73	0.7267
311	4224609	3.28493	92.6667	14.3333	1	2	0.630745	0.578849	0.616613	0.610116	0.611719	0.626649	0.607413	0.595833	0.601667	0.608845	0.6307	0.5788	0.6166	0.6101	0.6117	0.6266	0.6074	0.5958	0.6017	0.6088
312	4232694	7.12237	121	24	1	3	0.897999	0.874394	0.903509	0.836559	0.897169	0.914456	0.898146	0.8924	0.94	0.894959	0.898	0.8744	0.9035	0.8366	0.8972	0.9145	0.8981	0.8924	0.94	0.895
313	4237700	8.54886	127.667	25.8333	0	3	0.94419	0.937953	0.952518	0.880066	0.953455	0.971523	0.957145	0.956533	1.00417	0.950839	0.9442	0.938	0.9525	0.8801	0.9535	0.9715	0.9571	0.9565	1.0042	0.9508
314	4262917	6.77123	120	26.75	0	3	0.966868	0.910159	0.976445	0.873403	0.947944	0.963568	0.944281	0.9215	1.03625	0.948935	0.9669	0.9102	0.9764	0.8734	0.9479	0.9636	0.9443	0.9215	1.0363	0.9489
315	4268188	6.04247	112.5	19	1	3	0.765481	0.751024	0.761468	0.737778	0.768725	0.786309	0.770552	0.77655	0.765	0.764765	0.7655	0.751	0.7615	0.7378	0.7687	0.7863	0.7706	0.7766	0.765	0.7648
316	4278792	13.4411	156	41.875	1	4	1.30984	1.33182	1.32322	1.16193	1.33851	1.35571	1.34706	1.3347	1.2875	1.31003	1.3098	1.3318	1.3232	1.1619	1.3385	1.3557	1.3471	1.3347	1.2875	1.31
317	4280031	5.02329	107	16.5	1	2	0.694874	0.682075	0.685446	0.682348	0.698539	0.715929	0.700298	0.711	0.6775	0.694223	0.6949	0.6821	0.6854	0.6823	0.6985	0.7159	0.7003	0.711	0.6775	0.6942
318	4281999	14.763	174	68	1	4	1.8136	1.77138	1.76582	1.48537	1.81408	1.82199	1.81292	1.7789	1.81	1.76379	1.8136	1.7714	1.7658	1.4854	1.8141	1.822	1.8129	1.7789	1.81	1.7638
319	4282532	1.44863	84.75	11.125	1	1	0.529503	0.487166	0.509271	0.530399	0.515223	0.52968	0.511763	0.506475	0.489375	0.512095	0.5295	0.4872	0.5093	0.5304	0.5152	0.5297	0.5118	0.5065	0.4894	0.5121
320	4282640	3.26644	99	16.375	0	2	0.691253	0.642629	0.681551	0.66128	0.674585	0.690102	0.671053	0.6606	0.673125	0.671798	0.6913	0.6426	0.6816	0.6613	0.6746	0.6901	0.6711	0.6606	0.6731	0.6718
321	4283540	2.45479	89	13	0	1	0.589683	0.539302	0.572816	0.576824	0.571212	0.585865	0.566912	0.5564	0.555	0.568224	0.5897	0.5393	0.5728	0.5768	0.5712	0.5859	0.5669	0.5564	0.555	0.5682
322	4298475	1.62603	80	10	0	1	0.491799	0.446517	0.47	0.496429	0.475516	0.489336	0.471405	0.4631	0.45	0.472678	0.4918	0.4465	0.47	0.4964	0.4755	0.4893	0.4714	0.4631	0.45	0.4727
323	4311355	2.33219	88.25	13.375	1	1	0.601367	0.54252	0.585248	0.582052	0.578073	0.59238	0.572602	0.556625	0.568125	0.575444	0.6014	0.5425	0.5852	0.5821	0.5781	0.5924	0.5726	0.5566	0.5681	0.5754
324	4324281	3.99041	101.75	15.5	0	2	0.665647	0.6404	0.654028	0.652464	0.662106	0.678685	0.661884	0.666175	0.6425	0.65821	0.6656	0.6404	0.654	0.6525	0.6621	0.6787	0.6619	0.6662	0.6425	0.6582
325	4327366	1.96301	86	14.75	1	1	0.643314	0.555068	0.630072	0.601123	0.603103	0.616211	0.5936	0.5605	0.61625	0.602138	0.6433	0.5551	0.6301	0.6011	0.6031	0.6162	0.5936	0.5605	0.6163	0.6021
326	4327546	3.73219	100.5	14.5	0	2	0.635787	0.61695	0.62201	0.631399	0.635657	0.652374	0.636232	0.64575	0.6075	0.631518	0.6358	0.6169	0.622	0.6314	0.6357	0.6524	0.6362	0.6458	0.6075	0.6315
327	4328954	6.82329	119.75	20.375	1	3	0.802983	0.809495	0.801812	0.777393	0.818166	0.836884	0.823257	0.838375	0.813125	0.813499	0.803	0.8095	0.8018	0.7774	0.8182	0.8369	0.8233	0.8384	0.8131	0.8135
328	4334330	8.07945	138	31	0	3	1.06875	1.07236	1.08264	0.978145	1.08463	1.10275	1.09011	1.0857	1.07	1.07057	1.0688	1.0724	1.0826	0.9781	1.0846	1.1027	1.0901	1.0857	1.07	1.0706
329	4342402	2.80548	94	14	1	1	0.620602	0.579055	0.605769	0.607177	0.607457	0.622855	0.604612	0.5997	0.59	0.604136	0.6206	0.5791	0.6058	0.6072	0.6075	0.6229	0.6046	0.5997	0.59	0.6041
330	4349658	3.60685	100.75	17	0	2	0.709266	0.661289	0.700935	0.676167	0.69311	0.708759	0.689756	0.679275	0.695	0.690395	0.7093	0.6613	0.7009	0.6762	0.6931	0.7088	0.6898	0.6793	0.695	0.6904
331	4351082	7.28014	113	18.875	1	3	0.762028	0.751332	0.75775	0.736893	0.767348	0.785112	0.769718	0.778	0.760625	0.763201	0.762	0.7513	0.7577	0.7369	0.7673	0.7851	0.7697	0.778	0.7606	0.7632
332	4374908	4.2411	100.667	15.5	0	2	0.665647	0.63545	0.654028	0.649941	0.659302	0.675622	0.658351	0.659567	0.6425	0.655601	0.6656	0.6354	0.654	0.6499	0.6593	0.6756	0.6584	0.6596	0.6425	0.6556
333	4385673	4.17123	111.25	16.625	1	2	0.698485	0.703865	0.689332	0.694261	0.712294	0.730639	0.71677	0.738525	0.681875	0.707338	0.6985	0.7039	0.6893	0.6943	0.7123	0.7306	0.7168	0.7385	0.6819	0.7073
334	4411669	5.60205	114.75	22.875	1	2	0.869064	0.824418	0.872647	0.804076	0.856112	0.872376	0.853897	0.839875	0.900625	0.854788	0.8691	0.8244	0.8726	0.8041	0.8561	0.8724	0.8539	0.8399	0.9006	0.8548
335	4416051	6.05685	116.75	20.75	0	3	0.813062	0.800925	0.812641	0.776279	0.817962	0.835769	0.820326	0.824875	0.82625	0.814232	0.8131	0.8009	0.8126	0.7763	0.818	0.8358	0.8203	0.8249	0.8263	0.8142
336	4418870	4.85023	103	17	1	2	0.709266	0.671964	0.700935	0.681595	0.699205	0.715403	0.697416	0.693	0.695	0.695976	0.7093	0.672	0.7009	0.6816	0.6992	0.7154	0.6974	0.693	0.695	0.696
337	4420681	11.0527	153	43.625	1	3	1.3465	1.33625	1.35828	1.17404	1.35782	1.37327	1.36164	1.3388	1.3225	1.3299	1.3465	1.3362	1.3583	1.174	1.3578	1.3733	1.3616	1.3388	1.3225	1.3299
338	4431916	8.24589	130.25	26.875	1	3	0.96994	0.967799	0.979679	0.90149	0.981707	0.999913	0.986079	0.985625	1.04063	0.979206	0.9699	0.9678	0.9797	0.9015	0.9817	0.9999	0.9861	0.9856	1.0406	0.9792
339	4432508	4.53151	100.05	16.125	0	2	0.683985	0.643343	0.673734	0.659484	0.67183	0.687718	0.669433	0.663805	0.664375	0.668634	0.684	0.6433	0.6737	0.6595	0.6718	0.6877	0.6694	0.6638	0.6644	0.6686
340	4435660	3.23973	94	13.375	0	2	0.601367	0.567924	0.585248	0.595505	0.592719	0.608389	0.590962	0.5917	0.568125	0.589104	0.6014	0.5679	0.5852	0.5955	0.5927	0.6084	0.591	0.5917	0.5681	0.5891
341	4435698	7.93219	121.1	21.75	1	3	0.839645	0.839069	0.841163	0.802521	0.851186	0.869593	0.855363	0.86421	0.86125	0.847111	0.8396	0.8391	0.8412	0.8025	0.8512	0.8696	0.8554	0.8642	0.8613	0.8471
342	4436926	11.4904	142	32.25	1	3	1.0978	1.11335	1.11247	1.00506	1.12056	1.13908	1.12787	1.1261	1.095	1.10414	1.0978	1.1134	1.1125	1.0051	1.1206	1.1391	1.1279	1.1261	1.095	1.1041
343	4437889	2.89498	75.6667	11.5	0	1	0.54179	0.455093	0.522167	0.516295	0.501443	0.513597	0.491643	0.455867	0.5025	0.500044	0.5418	0.4551	0.5222	0.5163	0.5014	0.5136	0.4916	0.4559	0.5025	0.5
344	4439386	1.51096	81	11.15	1	1	0.530326	0.471891	0.510133	0.522278	0.506673	0.52025	0.500874	0.48392	0.49025	0.504066	0.5303	0.4719	0.5101	0.5223	0.5067	0.5203	0.5009	0.4839	0.4903	0.5041
345	4462755	9.77534	83.5	12	1	3	0.55797	0.497706	0.539216	0.544805	0.533483	0.547277	0.527573	0.51005	0.52	0.530898	0.558	0.4977	0.5392	0.5448	0.5335	0.5473	0.5276	0.5101	0.52	0.5309
346	4468752	9.08493	141	47.75	1	3	1.43095	1.30872	1.43739	1.18446	1.38001	1.38982	1.36756	1.3184	1.405	1.35803	1.4309	1.3087	1.4374	1.1845	1.38	1.3898	1.3676	1.3184	1.405	1.358
347	4479057	9.1379	133	28.4667	0	3	1.00864	1.00689	1.02026	0.93082	1.02098	1.03909	1.02552	1.02277	1.09633	1.01903	1.0086	1.0069	1.0203	0.9308	1.021	1.0391	1.0255	1.0228	1.0963	1.019
348	4480148	4.64726	104	17.25	1	2	0.716409	0.680899	0.708625	0.68824	0.70742	0.723746	0.705927	0.7023	0.70375	0.704146	0.7164	0.6809	0.7086	0.6882	0.7074	0.7237	0.7059	0.7023	0.7038	0.7041
349	4481209	6.91438	110	16.25	0	3	0.687624	0.691386	0.677647	0.684755	0.700463	0.718673	0.704647	0.7261	0.66875	0.695561	0.6876	0.6914	0.6776	0.6848	0.7005	0.7187	0.7046	0.7261	0.6688	0.6956
350	4481931	1.25822	75.75	9.375	1	1	0.470256	0.417579	0.447799	0.473546	0.449463	0.462561	0.444146	0.429175	0.428125	0.446961	0.4703	0.4176	0.4478	0.4735	0.4495	0.4626	0.4441	0.4292	0.4281	0.447
351	4483866	10.2712	136.5	29.625	1	3	1.03634	1.04358	1.04911	0.955677	1.05391	1.07234	1.05985	1.05895	1.13688	1.05185	1.0363	1.0436	1.0491	0.9557	1.0539	1.0723	1.0598	1.059	1.1369	1.0518
352	4492968	11.6329	142	29	1	3	1.02144	1.06421	1.03361	0.960696	1.05834	1.07849	1.06953	1.0845	1.115	1.05398	1.0214	1.0642	1.0336	0.9607	1.0583	1.0785	1.0695	1.0845	1.115	1.054
353	4494439	10.2527	139	37.5	1	3	1.2158	1.16882	1.23137	1.06334	1.205	1.21994	1.20329	1.175	1.2	1.18695	1.2158	1.1688	1.2314	1.0633	1.205	1.2199	1.2033	1.175	1.2	1.187
354	4495128	6.94429	120	21.5	1	3	0.833038	0.829451	0.834081	0.795955	0.842856	0.861109	0.846562	0.8543	0.8525	0.838872	0.833	0.8295	0.8341	0.796	0.8429	0.8611	0.8466	0.8543	0.8525	0.8389
355	4495772	4.23356	102	15	1	2	0.650799	0.632662	0.638095	0.644007	0.651165	0.668022	0.65192	0.6613	0.625	0.646997	0.6508	0.6327	0.6381	0.644	0.6512	0.668	0.6519	0.6613	0.625	0.647
356	4499095	3.94338	99	13.8333	1	2	0.615501	0.598174	0.600321	0.615534	0.616085	0.632731	0.616779	0.628067	0.584167	0.611929	0.6155	0.5982	0.6003	0.6155	0.6161	0.6327	0.6168	0.6281	0.5842	0.6119
357	4513431	2.92808	97	15.875	1	1	0.676678	0.624901	0.66588	0.647818	0.658083	0.673347	0.654021	0.642	0.655625	0.655372	0.6767	0.6249	0.6659	0.6478	0.6581	0.6733	0.654	0.642	0.6556	0.6554
358	4513438	3.90068	95	13.625	1	2	0.609096	0.57682	0.593486	0.602514	0.601168	0.616966	0.599624	0.601	0.576875	0.597505	0.6091	0.5768	0.5935	0.6025	0.6012	0.617	0.5996	0.601	0.5769	0.5975
359	4522176	4.15959	98.25	16.25	0	2	0.687624	0.637018	0.677647	0.657318	0.669789	0.685181	0.66595	0.654425	0.66875	0.667078	0.6876	0.637	0.6776	0.6573	0.6698	0.6852	0.666	0.6544	0.6688	0.6671
360	4538509	12.3397	148	39.375	1	4	1.25654	1.24884	1.2715	1.11056	1.26818	1.28456	1.2723	1.2539	1.2375	1.24488	1.2565	1.2488	1.2715	1.1106	1.2682	1.2846	1.2723	1.2539	1.2375	1.2449
361	4541776	10.8582	139.75	44.5	1	3	1.36463	1.26192	1.37546	1.1458	1.32399	1.33528	1.31433	1.26917	1.34	1.3034	1.3646	1.2619	1.3755	1.1458	1.324	1.3353	1.3143	1.2692	1.34	1.3034
362	4542232	6.06438	137	24.25	0	3	0.904366	0.960999	0.910284	0.878888	0.947707	0.968867	0.960649	0.9932	0.94875	0.941524	0.9044	0.961	0.9103	0.8789	0.9477	0.9689	0.9606	0.9932	0.9488	0.9415
363	4555493	7.05411	125.25	29.75	1	3	1.03931	0.982243	1.05219	0.928038	1.02089	1.03632	1.01738	0.991925	1.14125	1.02328	1.0393	0.9822	1.0522	0.928	1.0209	1.0363	1.0174	0.9919	1.1413	1.0233
364	4559261	8.74384	127.5	24.5	0	3	0.910712	0.916196	0.917031	0.86006	0.926186	0.944868	0.931509	0.93845	0.9575	0.922501	0.9107	0.9162	0.917	0.8601	0.9262	0.9449	0.9315	0.9385	0.9575	0.9225
365	4561578	7.34589	124.875	28.125	0	3	1.0004	0.956989	1.01164	0.905163	0.989339	1.00552	0.987718	0.968838	1.08438	0.989997	1.0004	0.957	1.0116	0.9052	0.9893	1.0055	0.9877	0.9688	1.0844	0.99
366	4562674	7.26484	132.667	40.8333	1	3	1.28777	1.17161	1.30191	1.08408	1.23836	1.24972	1.2267	1.17903	1.26667	1.22287	1.2878	1.1716	1.3019	1.0841	1.2384	1.2497	1.2267	1.179	1.2667	1.2229
367	4565875	14.274	141	35.5	1	4	1.17156	1.1538	1.18725	1.04425	1.17664	1.1932	1.17916	1.1616	1.16	1.15861	1.1716	1.1538	1.1873	1.0442	1.1766	1.1932	1.1792	1.1616	1.16	1.1586
368	4573402	5.02397	105	17.375	1	2	0.719968	0.687746	0.712456	0.692751	0.712872	0.729382	0.711878	0.71	0.708125	0.709464	0.72	0.6877	0.7125	0.6928	0.7129	0.7294	0.7119	0.71	0.7081	0.7095
369	4576578	9.3274	132.5	26	1	3	0.948334	0.966203	0.956897	0.894425	0.970956	0.990166	0.978235	0.98815	1.01	0.967041	0.9483	0.9662	0.9569	0.8944	0.971	0.9902	0.9782	0.9882	1.01	0.967
370	4580454	2.91233	90	14	0	1	0.620602	0.561085	0.605769	0.597693	0.597076	0.611517	0.591608	0.5753	0.59	0.594517	0.6206	0.5611	0.6058	0.5977	0.5971	0.6115	0.5916	0.5753	0.59	0.5945
371	4581156	4.12123	102	17.25	0	2	0.716409	0.67138	0.708625	0.683419	0.701996	0.717833	0.699107	0.6901	0.70375	0.69918	0.7164	0.6714	0.7086	0.6834	0.702	0.7178	0.6991	0.6901	0.7038	0.6992
372	4598221	5.7589	111	20	0	2	0.792842	0.760142	0.790909	0.750383	0.786032	0.802773	0.785281	0.7802	0.8	0.783174	0.7928	0.7601	0.7909	0.7504	0.786	0.8028	0.7853	0.7802	0.8	0.7832
373	4602485	6.31849	119	25	1	3	0.923337	0.879011	0.930435	0.846079	0.911044	0.927315	0.909059	0.893	0.975	0.910475	0.9233	0.879	0.9304	0.8461	0.911	0.9273	0.9091	0.893	0.975	0.9105
374	4602876	5.84658	108.5	19.25	0	2	0.772366	0.735644	0.768879	0.732229	0.763118	0.779601	0.761691	0.75535	0.77375	0.760292	0.7724	0.7356	0.7689	0.7322	0.7631	0.7796	0.7617	0.7554	0.7738	0.7603
375	4605193	6.26438	112	20.5	0	3	0.80635	0.773173	0.80543	0.760765	0.799377	0.816125	0.79861	0.7927	0.8175	0.79667	0.8063	0.7732	0.8054	0.7608	0.7994	0.8161	0.7986	0.7927	0.8175	0.7967
376	4635282	2.53425	91.5	13	1	1	0.589683	0.550243	0.572816	0.582638	0.577519	0.592762	0.574819	0.57165	0.555	0.574125	0.5897	0.5502	0.5728	0.5826	0.5775	0.5928	0.5748	0.5717	0.555	0.5741
377	4643995	2.75616	91.75	12.5	0	1	0.573931	0.542218	0.556098	0.573573	0.566077	0.581589	0.564426	0.566775	0.5375	0.562465	0.5739	0.5422	0.5561	0.5736	0.5661	0.5816	0.5644	0.5668	0.5375	0.5625
378	4645830	5.23973	106.45	20.5	1	2	0.80635	0.745202	0.80543	0.746896	0.783433	0.798789	0.778572	0.758845	0.8175	0.782335	0.8063	0.7452	0.8054	0.7469	0.7834	0.7988	0.7786	0.7588	0.8175	0.7823
379	4653995	4.3105	101.8	16	0	2	0.680336	0.649331	0.669811	0.661445	0.673639	0.690006	0.67264	0.67288	0.66	0.67001	0.6803	0.6493	0.6698	0.6614	0.6736	0.69	0.6726	0.6729	0.66	0.67
380	4655263	12.3226	155.75	39.875	0	4	1.26729	1.30289	1.282	1.29673	1.30291	1.32111	1.31345	1.30758	1.2475	1.2935	1.2673	1.3029	1.282	1.2967	1.3029	1.3211	1.3134	1.3076	1.2475	1.2935
381	4658785	1.37466	78	11.875	0	1	0.553946	0.471613	0.534969	0.478802	0.51635	0.52889	0.507239	0.4749	0.515625	0.509148	0.5539	0.4716	0.535	0.4788	0.5164	0.5289	0.5072	0.4749	0.5156	0.5091
382	4665117	12.4185	145	36.75	1	4	1.1993	1.19488	1.21499	1.19267	1.21211	1.22907	1.21664	1.202	1.185	1.20519	1.1993	1.1949	1.215	1.1927	1.2121	1.2291	1.2166	1.202	1.185	1.2052
383	4692111	9.95342	130.5	26.25	0	3	0.954532	0.959501	0.963441	0.957862	0.970099	0.98868	0.975481	0.97915	1.01875	0.974166	0.9545	0.9595	0.9634	0.9579	0.9701	0.9887	0.9755	0.9792	1.0188	0.9742
384	4713455	13.8475	160	62.6667	1	4	1.71723	1.61	1.68777	1.61352	1.67934	1.68618	1.66889	1.62523	1.70333	1.66572	1.7172	1.61	1.6878	1.6135	1.6793	1.6862	1.6689	1.6252	1.7033	1.6657
385	4719936	14.4849	159	45.75	1	4	1.39033	1.40209	1.39963	1.39733	1.4144	1.43035	1.42149	1.4026	1.365	1.40258	1.3903	1.4021	1.3996	1.3973	1.4144	1.4303	1.4215	1.4026	1.365	1.4026
386	4720384	6.63288	117	20	1	3	0.792842	0.789715	0.790909	0.789631	0.802607	0.820827	0.806226	0.8168	0.8	0.801062	0.7928	0.7897	0.7909	0.7896	0.8026	0.8208	0.8062	0.8168	0.8	0.8011
387	4721713	11.0767	140.75	32.5	1	3	1.10356	1.10987	1.11837	1.10728	1.12129	1.13935	1.12724	1.12167	1.1	1.11651	1.1036	1.1099	1.1184	1.1073	1.1213	1.1393	1.1272	1.1217	1.1	1.1165
388	4721972	6.35616	112	20	1	3	0.792842	0.765101	0.790909	0.767094	0.788832	0.805821	0.788811	0.7863	0.8	0.787301	0.7928	0.7651	0.7909	0.7671	0.7888	0.8058	0.7888	0.7863	0.8	0.7873
389	4724692	2.86575	97	16.5	1	1	0.694874	0.635241	0.685446	0.640254	0.671892	0.68686	0.666771	0.65	0.6775	0.667649	0.6949	0.6352	0.6854	0.6403	0.6719	0.6869	0.6668	0.65	0.6775	0.6676
390	4738807	5.36804	112	22.3333	1	2	0.854961	0.801838	0.857567	0.805613	0.837062	0.8529	0.833556	0.816167	0.881667	0.837926	0.855	0.8018	0.8576	0.8056	0.8371	0.8529	0.8336	0.8162	0.8817	0.8379
391	4741146	4.64863	105.25	16.875	1	2	0.705681	0.680437	0.697076	0.682636	0.702426	0.719228	0.702395	0.705125	0.690625	0.698403	0.7057	0.6804	0.6971	0.6826	0.7024	0.7192	0.7024	0.7051	0.6906	0.6984
392	4752224	9.96301	139.5	38.25	1	3	1.23218	1.18177	1.24756	1.18332	1.21963	1.23431	1.21745	1.18765	1.215	1.21321	1.2322	1.1818	1.2476	1.1833	1.2196	1.2343	1.2175	1.1877	1.215	1.2132
393	4754560	13.5534	169	57.5	1	4	1.62109	1.61501	1.60678	1.61043	1.63857	1.65088	1.64296	1.614	1.6	1.62219	1.6211	1.615	1.6068	1.6104	1.6386	1.6509	1.643	1.614	1.6	1.6222
394	4754619	2.7589	96	15	1	1	0.650799	0.605457	0.638095	0.609523	0.635703	0.65113	0.632456	0.6247	0.625	0.630318	0.6508	0.6055	0.6381	0.6095	0.6357	0.6511	0.6325	0.6247	0.625	0.6303
395	4758639	2.73881	85	14.5	0	1	0.635787	0.546397	0.62201	0.553875	0.59482	0.607804	0.585116	0.5512	0.6075	0.58939	0.6358	0.5464	0.622	0.5539	0.5948	0.6078	0.5851	0.5512	0.6075	0.5894
396	4770786	6.77534	111.333	21.1667	1	3	0.824189	0.780375	0.824588	0.783541	0.811332	0.827586	0.809073	0.797167	0.840833	0.810965	0.8242	0.7804	0.8246	0.7835	0.8113	0.8276	0.8091	0.7972	0.8408	0.811
397	4772891	2.8274	96	15	1	1	0.650799	0.605457	0.638095	0.609523	0.635703	0.65113	0.632456	0.6247	0.625	0.630318	0.6508	0.6055	0.6381	0.6095	0.6357	0.6511	0.6325	0.6247	0.625	0.6303
398	4775191	12.5616	161	48.5	1	4	1.44603	1.4504	1.45126	1.44595	1.46676	1.48176	1.47276	1.45	1.42	1.45388	1.446	1.4504	1.4513	1.446	1.4668	1.4818	1.4728	1.45	1.42	1.4539
399	4776680	6.52329	116	22	1	3	0.846226	0.817259	0.848214	0.819089	0.84195	0.858966	0.841955	0.8363	0.87	0.842218	0.8462	0.8173	0.8482	0.8191	0.842	0.859	0.842	0.8363	0.87	0.8422
400	4781752	3.56438	95	18	0	2	0.737634	0.64929	0.731481	0.656344	0.698289	0.712016	0.689202	0.657	0.73	0.695695	0.7376	0.6493	0.7315	0.6563	0.6983	0.712	0.6892	0.657	0.73	0.6957
401	4792043	4.81918	107	17.5	1	2	0.723518	0.699347	0.716279	0.701375	0.720998	0.737936	0.721207	0.7238	0.7125	0.71744	0.7235	0.6993	0.7163	0.7014	0.721	0.7379	0.7212	0.7238	0.7125	0.7174
402	4792250	5.01438	104	16.125	0	2	0.683985	0.66166	0.673734	0.663717	0.682222	0.699061	0.68252	0.6879	0.664375	0.677686	0.684	0.6617	0.6737	0.6637	0.6822	0.6991	0.6825	0.6879	0.6644	0.6777
403	4796682	5.36073	109.667	21.5	1	2	0.833038	0.777031	0.834081	0.781145	0.813301	0.828967	0.809292	0.791267	0.8525	0.813403	0.833	0.777	0.8341	0.7811	0.8133	0.829	0.8093	0.7913	0.8525	0.8134
404	4797319	3.55753	98.5	16.625	1	2	0.698485	0.644411	0.689332	0.648972	0.678741	0.694017	0.674447	0.66075	0.681875	0.674559	0.6985	0.6444	0.6893	0.649	0.6787	0.694	0.6744	0.6608	0.6819	0.6746
405	4828389	1.82466	86.125	12.75	1	1	0.581833	0.522286	0.564477	0.527712	0.557967	0.57205	0.552292	0.535663	0.54625	0.55117	0.5818	0.5223	0.5645	0.5277	0.558	0.572	0.5523	0.5357	0.5463	0.5512
406	4830181	2.98995	91.7667	12.6667	0	1	0.579204	0.545351	0.561688	0.548785	0.570165	0.585612	0.568228	0.56901	0.543333	0.563486	0.5792	0.5454	0.5617	0.5488	0.5702	0.5856	0.5682	0.569	0.5433	0.5635
407	4830705	12.2311	158	36.6667	0	4	1.19747	1.2704	1.21316	1.26126	1.25254	1.27299	1.26857	1.28023	1.18333	1.24444	1.1975	1.2704	1.2132	1.2613	1.2525	1.273	1.2686	1.2802	1.1833	1.2444
408	4834132	5.43288	158	38	0	2	1.22673	1.28983	1.24219	1.28143	1.27684	1.2966	1.29142	1.2973	1.21	1.26804	1.2267	1.2898	1.2422	1.2814	1.2768	1.2966	1.2914	1.2973	1.21	1.268
409	4834259	14.5315	162	48	1	4	1.43598	1.45052	1.44203	1.44524	1.46219	1.47774	1.46969	1.4497	1.41	1.44923	1.436	1.4505	1.442	1.4452	1.4622	1.4777	1.4697	1.4497	1.41	1.4492
410	4842338	10.5671	133	24	1	3	0.897999	0.936441	0.903509	0.932153	0.931435	0.951726	0.94163	0.9656	0.94	0.933388	0.898	0.9364	0.9035	0.9322	0.9314	0.9517	0.9416	0.9656	0.94	0.9334
411	4852909	4.33425	101.667	17.3333	1	2	0.718782	0.671162	0.71118	0.675123	0.702905	0.718621	0.699647	0.689133	0.706667	0.699247	0.7188	0.6712	0.7112	0.6751	0.7029	0.7186	0.6996	0.6891	0.7067	0.6992
412	4852969	3.26301	101	17	1	2	0.709266	0.662479	0.700935	0.666414	0.693791	0.709501	0.690612	0.6808	0.695	0.689866	0.7093	0.6625	0.7009	0.6664	0.6938	0.7095	0.6906	0.6808	0.695	0.6899
413	4853485	2.7589	89.3333	13.6667	1	1	0.610379	0.552382	0.594855	0.557591	0.587654	0.602087	0.582354	0.566967	0.578333	0.5814	0.6104	0.5524	0.5949	0.5576	0.5877	0.6021	0.5824	0.567	0.5783	0.5814
414	4853765	4.55205	114.85	20.75	1	2	0.813062	0.791454	0.812641	0.792835	0.812659	0.829995	0.813623	0.813285	0.82625	0.811756	0.8131	0.7915	0.8126	0.7928	0.8127	0.83	0.8136	0.8133	0.8263	0.8118
415	4854467	13.4466	121	35	0	4	1.16037	1.02647	1.176	1.03517	1.099	1.11039	1.08461	1.0332	1.15	1.09725	1.1604	1.0265	1.176	1.0352	1.099	1.1104	1.0846	1.0332	1.15	1.0972
416	4858713	4.33516	97	17.1667	0	2	0.714032	0.646025	0.706065	0.651613	0.686358	0.701002	0.680108	0.658533	0.700833	0.68273	0.714	0.646	0.7061	0.6516	0.6864	0.701	0.6801	0.6585	0.7008	0.6827
417	4868988	2.74658	93	13.5	0	1	0.605237	0.56577	0.589372	0.56955	0.593172	0.608552	0.590551	0.5872	0.5725	0.586878	0.6052	0.5658	0.5894	0.5696	0.5932	0.6086	0.5906	0.5872	0.5725	0.5869
418	4869949	5.08676	108	16.1667	1	2	0.685199	0.68076	0.675039	0.681314	0.693467	0.711239	0.696419	0.712833	0.665833	0.689123	0.6852	0.6808	0.675	0.6813	0.6935	0.7112	0.6964	0.7128	0.6658	0.6891
419	4872514	7.83836	123	23.75	0	3	0.891609	0.88092	0.896703	0.880971	0.897947	0.915863	0.90081	0.9014	0.93125	0.899719	0.8916	0.8809	0.8967	0.881	0.8979	0.9159	0.9008	0.9014	0.9313	0.8997
420	4873983	2.8411	89	11.5	0	1	0.54179	0.51192	0.522167	0.515175	0.534764	0.550047	0.533203	0.5372	0.5025	0.527641	0.5418	0.5119	0.5222	0.5152	0.5348	0.55	0.5332	0.5372	0.5025	0.5276
421	4874498	4.10959	100	17	0	2	0.709266	0.657717	0.700935	0.662032	0.69106	0.706525	0.687184	0.6747	0.695	0.687158	0.7093	0.6577	0.7009	0.662	0.6911	0.7065	0.6872	0.6747	0.695	0.6872
422	4875158	3.48767	102	15.5	0	2	0.665647	0.641541	0.654028	0.643827	0.66275	0.679388	0.662697	0.6677	0.6425	0.657786	0.6656	0.6415	0.654	0.6438	0.6628	0.6794	0.6627	0.6677	0.6425	0.6578
423	4885390	10.9137	145	46	0	3	1.39544	1.3145	1.40441	1.31768	1.36766	1.37958	1.36117	1.3204	1.37	1.35898	1.3954	1.3145	1.4044	1.3177	1.3677	1.3796	1.3612	1.3204	1.37	1.359
424	4887142	4.65342	104	16	0	2	0.680336	0.659475	0.669811	0.661427	0.679373	0.696267	0.679869	0.6863	0.66	0.674762	0.6803	0.6595	0.6698	0.6614	0.6794	0.6963	0.6799	0.6863	0.66	0.6748
425	4890046	2.7411	79	12.5	1	1	0.573931	0.486479	0.556098	0.493986	0.53348	0.545966	0.523742	0.489	0.5375	0.526687	0.5739	0.4865	0.5561	0.494	0.5335	0.546	0.5237	0.489	0.5375	0.5267
426	4901769	8.57945	123	22.25	0	3	0.852782	0.85683	0.855234	0.855818	0.866987	0.885628	0.871899	0.8822	0.87875	0.867348	0.8528	0.8568	0.8552	0.8558	0.867	0.8856	0.8719	0.8822	0.8788	0.8673
427	4903461	7.41644	114	21	1	3	0.819747	0.79122	0.81982	0.793146	0.815506	0.832509	0.815475	0.8113	0.835	0.814858	0.8197	0.7912	0.8198	0.7931	0.8155	0.8325	0.8155	0.8113	0.835	0.8149
428	4908737	6.30479	114	19.625	0	3	0.782636	0.768773	0.779932	0.769653	0.78634	0.804	0.788326	0.7937	0.786875	0.784471	0.7826	0.7688	0.7799	0.7697	0.7863	0.804	0.7883	0.7937	0.7869	0.7845
429	4908918	3.79315	104	18	1	2	0.737634	0.693327	0.731481	0.696937	0.723799	0.73977	0.72111	0.7119	0.73	0.720662	0.7376	0.6933	0.7315	0.6969	0.7238	0.7398	0.7211	0.7119	0.73	0.7207
430	4910213	7.2637	122.125	24.925	1	3	0.921448	0.894543	0.928432	0.895812	0.918967	0.936078	0.919536	0.911103	0.972375	0.922033	0.9214	0.8945	0.9284	0.8958	0.919	0.9361	0.9195	0.9111	0.9724	0.922
431	4911799	5.90342	118	21.625	1	2	0.836345	0.821427	0.837626	0.822125	0.839873	0.857571	0.841914	0.8437	0.856875	0.839717	0.8363	0.8214	0.8376	0.8221	0.8399	0.8576	0.8419	0.8437	0.8569	0.8397
432	4913233	10.5911	142.75	35.25	1	3	1.16597	1.16067	1.18164	1.15873	1.17792	1.19508	1.18227	1.16908	1.155	1.17182	1.166	1.1607	1.1816	1.1587	1.1779	1.1951	1.1823	1.1691	1.155	1.1718
433	4928712	3.18425	97	14.625	1	2	0.639556	0.603494	0.626045	0.606865	0.629688	0.645522	0.627744	0.626	0.611875	0.624088	0.6396	0.6035	0.626	0.6069	0.6297	0.6455	0.6277	0.626	0.6119	0.6241
434	4933169	6.6484	124	22	1	3	0.846226	0.857745	0.848214	0.856119	0.864505	0.883511	0.870504	0.8851	0.87	0.864658	0.8462	0.8577	0.8482	0.8561	0.8645	0.8835	0.8705	0.8851	0.87	0.8647
436	4945601	12.5781	158.5	46	0	4	1.39544	1.40214	1.40441	1.3978	1.41678	1.43245	1.42312	1.40275	1.37	1.40499	1.3954	1.4021	1.4044	1.3978	1.4168	1.4325	1.4231	1.4028	1.37	1.405
437	4946144	13.5425	164	52	0	4	1.51535	1.51412	1.51408	1.50976	1.53395	1.54788	1.53912	1.5131	1.49	1.51971	1.5153	1.5141	1.5141	1.5098	1.5339	1.5479	1.5391	1.5131	1.49	1.5197
438	4948015	3.04041	105	15.125	0	2	0.654526	0.648382	0.642093	0.649222	0.661637	0.679147	0.664188	0.6812	0.629375	0.656641	0.6545	0.6484	0.6421	0.6492	0.6616	0.6791	0.6642	0.6812	0.6294	0.6566
439	4948315	12.9671	162.6	54.875	1	4	1.57108	1.53955	1.56342	1.5375	1.57364	1.58559	1.57433	1.54136	1.5475	1.55933	1.5711	1.5396	1.5634	1.5375	1.5736	1.5856	1.5743	1.5414	1.5475	1.5593
440	4958667	12.8329	160	42	1	4	1.31248	1.35821	1.32576	1.35087	1.35418	1.3724	1.36626	1.3607	1.29	1.34343	1.3125	1.3582	1.3258	1.3509	1.3542	1.3724	1.3663	1.3607	1.29	1.3434
441	4960015	4.08767	100.25	17.25	1	2	0.716409	0.663009	0.708625	0.667441	0.697197	0.712604	0.693083	0.679425	0.70375	0.693505	0.7164	0.663	0.7086	0.6674	0.6972	0.7126	0.6931	0.6794	0.7038	0.6935
442	4960055	7.31644	126.5	32	1	3	1.09202	1.02048	1.10656	1.02455	1.06591	1.08046	1.0604	1.02835	1.09	1.06319	1.092	1.0205	1.1066	1.0245	1.0659	1.0805	1.0604	1.0284	1.09	1.0632
443	4962247	2.94658	92	12.625	1	1	0.577888	0.545591	0.560292	0.548906	0.569729	0.585247	0.568013	0.5699	0.541875	0.563049	0.5779	0.5456	0.5603	0.5489	0.5697	0.5852	0.568	0.5699	0.5419	0.563
444	4980963	12.5767	167.75	52	1	4	1.51535	1.53915	1.51408	1.53256	1.54776	1.56274	1.55662	1.53598	1.49	1.53269	1.5153	1.5391	1.5141	1.5326	1.5478	1.5627	1.5566	1.536	1.49	1.5327
445	4988722	13.9279	175	60.3333	1	4	1.67417	1.69059	1.65188	1.68369	1.70492	1.71738	1.71256	1.68687	1.65667	1.68652	1.6742	1.6906	1.6519	1.6837	1.7049	1.7174	1.7126	1.6869	1.6567	1.6865
446	4990163	13.8959	157	46	0	4	1.39544	1.39251	1.40441	1.38901	1.41145	1.42671	1.41637	1.3936	1.37	1.39995	1.3954	1.3925	1.4044	1.389	1.4115	1.4267	1.4164	1.3936	1.37	1.3999
447	4990535	1.83196	85.6667	12.8333	1	1	0.584455	0.521712	0.567261	0.527372	0.558743	0.572678	0.552617	0.533933	0.549167	0.551993	0.5845	0.5217	0.5673	0.5274	0.5587	0.5727	0.5526	0.5339	0.5492	0.552
448	4990830	2.23699	97	14	1	1	0.620602	0.592396	0.605769	0.59521	0.61507	0.631177	0.614184	0.618	0.59	0.609156	0.6206	0.5924	0.6058	0.5952	0.6151	0.6312	0.6142	0.618	0.59	0.6092
449	5003588	8.11781	124	29.3333	1	3	1.0294	0.969298	1.0419	0.972762	1.00916	1.02447	1.00517	0.978967	1.12667	1.01753	1.0294	0.9693	1.0419	0.9728	1.0092	1.0245	1.0052	0.979	1.1267	1.0175
450	5004044	2.31416	85	10.5	0	1	0.508719	0.476357	0.487562	0.479924	0.500032	0.514794	0.497912	0.5	0.4675	0.492533	0.5087	0.4764	0.4876	0.4799	0.5	0.5148	0.4979	0.5	0.4675	0.4925
451	5015350	9.40639	153	26.6667	0	3	0.964818	1.08402	0.974286	1.07187	1.04202	1.066	1.06458	1.12173	1.03333	1.04696	0.9648	1.084	0.9743	1.0719	1.042	1.066	1.0646	1.1217	1.0333	1.047
453	5019838	3.22603	101.5	18	1	2	0.737634	0.681203	0.731481	0.685784	0.716851	0.732205	0.71239	0.69665	0.73	0.7138	0.7376	0.6812	0.7315	0.6858	0.7169	0.7322	0.7124	0.6967	0.73	0.7138
454	5039357	7.4274	120	20.5	0	3	0.80635	0.81283	0.80543	0.81185	0.82154	0.840262	0.82664	0.8415	0.8175	0.820434	0.8063	0.8128	0.8054	0.8118	0.8215	0.8403	0.8266	0.8415	0.8175	0.8204
455	5054574	14.3315	161.333	44.5	0	4	1.36463	1.4004	1.37546	1.39365	1.40156	1.41881	1.41218	1.40083	1.34	1.38972	1.3646	1.4004	1.3755	1.3936	1.4016	1.4188	1.4122	1.4008	1.34	1.3897
456	5055182	3.69041	97.6	14	1	2	0.620602	0.59505	0.605769	0.597648	0.616575	0.632823	0.616081	0.62166	0.59	0.61069	0.6206	0.5951	0.6058	0.5976	0.6166	0.6328	0.6161	0.6217	0.59	0.6107
457	5059250	7.13425	123.667	25	1	3	0.923337	0.903869	0.930435	0.9045	0.925042	0.942508	0.926713	0.921467	0.975	0.928097	0.9233	0.9039	0.9304	0.9045	0.925	0.9425	0.9267	0.9215	0.975	0.9281
458	5060322	11.4584	131.667	28	0	3	0.997372	0.992568	1.00847	0.99154	1.00791	1.02591	1.01197	1.00867	1.08	1.01382	0.9974	0.9926	1.0085	0.9915	1.0079	1.0259	1.012	1.0087	1.08	1.0138
459	5063387	2.54247	91	15	1	1	0.650799	0.582427	0.638095	0.588286	0.622366	0.636581	0.615765	0.5942	0.625	0.617058	0.6508	0.5824	0.6381	0.5883	0.6224	0.6366	0.6158	0.5942	0.625	0.6171
460	5072171	3.76233	94.25	12.75	0	2	0.581833	0.557563	0.564477	0.560215	0.578268	0.594257	0.577756	0.585225	0.54625	0.57176	0.5818	0.5576	0.5645	0.5602	0.5783	0.5943	0.5778	0.5852	0.5463	0.5718
462	5089340	3.09589	96.75	13.625	0	2	0.609096	0.584505	0.593486	0.587072	0.605534	0.621742	0.605121	0.611675	0.576875	0.599456	0.6091	0.5845	0.5935	0.5871	0.6055	0.6217	0.6051	0.6117	0.5769	0.5995
463	5090393	3.41438	102.25	19	1	2	0.765481	0.700768	0.761468	0.705884	0.740158	0.755206	0.734611	0.714025	0.765	0.738067	0.7655	0.7008	0.7615	0.7059	0.7402	0.7552	0.7346	0.714	0.765	0.7381
464	5091344	11.6644	135	29.75	0	3	1.03931	1.0371	1.05219	1.03562	1.05169	1.06966	1.05623	1.0514	1.14125	1.05938	1.0393	1.0371	1.0522	1.0356	1.0517	1.0697	1.0562	1.0514	1.1413	1.0594
465	5094105	3.60068	92	11.5	0	2	0.54179	0.524374	0.522167	0.526624	0.541838	0.557805	0.542115	0.5555	0.5025	0.534968	0.5418	0.5244	0.5222	0.5266	0.5418	0.5578	0.5421	0.5555	0.5025	0.535
466	5095626	5.86918	109.5	16.5	0	2	0.694874	0.693592	0.685446	0.693832	0.704964	0.722948	0.708431	0.72625	0.6775	0.700871	0.6949	0.6936	0.6854	0.6938	0.705	0.7229	0.7084	0.7263	0.6775	0.7009
467	5108156	3.61301	96.75	15.25	0	2	0.658243	0.613175	0.646081	0.617189	0.643361	0.658854	0.64019	0.632475	0.63375	0.638147	0.6582	0.6132	0.6461	0.6172	0.6434	0.6589	0.6402	0.6325	0.6338	0.6381
468	5127767	3.13699	90	15	1	2	0.650799	0.57778	0.638095	0.583992	0.619646	0.633617	0.612372	0.5881	0.625	0.614378	0.6508	0.5778	0.6381	0.584	0.6196	0.6336	0.6124	0.5881	0.625	0.6144
469	5128540	7.7637	121.75	25.125	1	3	0.92648	0.895588	0.933768	0.897166	0.921801	0.938715	0.921799	0.911375	0.979375	0.925118	0.9265	0.8956	0.9338	0.8972	0.9218	0.9387	0.9218	0.9114	0.9794	0.9251
470	5129792	3.73151	103	16	1	2	0.680336	0.654871	0.669811	0.657204	0.676776	0.693431	0.676593	0.6802	0.66	0.672136	0.6803	0.6549	0.6698	0.6572	0.6768	0.6934	0.6766	0.6802	0.66	0.6721
471	5133025	4.20913	107	16.6667	0	2	0.699687	0.684994	0.690625	0.686344	0.702325	0.719641	0.703826	0.713133	0.683333	0.698212	0.6997	0.685	0.6906	0.6863	0.7023	0.7196	0.7038	0.7131	0.6833	0.6982
472	5137195	13.1822	163.25	76.25	1	4	1.95759	1.7757	1.87669	1.784	1.88115	1.8812	1.8595	1.81893	1.975	1.86775	1.9576	1.7757	1.8767	1.784	1.8812	1.8812	1.8595	1.8189	1.975	1.8678
473	5137212	12.7032	154.333	48	0	4	1.43598	1.40042	1.44203	1.39952	1.43436	1.44778	1.4345	1.40293	1.41	1.42306	1.436	1.4004	1.442	1.3995	1.4344	1.4478	1.4345	1.4029	1.41	1.4231
474	5146790	8.00479	135	29.375	1	3	1.0304	1.03153	1.04293	1.0298	1.04454	1.0627	1.04955	1.0466	1.12813	1.0518	1.0304	1.0315	1.0429	1.0298	1.0445	1.0627	1.0496	1.0466	1.1281	1.0518
475	5164405	2.01918	76.25	11.125	1	1	0.529503	0.451232	0.509271	0.458186	0.494083	0.506551	0.485421	0.454625	0.489375	0.486472	0.5295	0.4512	0.5093	0.4582	0.4941	0.5066	0.4854	0.4546	0.4894	0.4865
476	5165245	2.68767	96	14.75	1	1	0.643314	0.601148	0.630072	0.604991	0.629983	0.645523	0.627163	0.6215	0.61625	0.624438	0.6433	0.6011	0.6301	0.605	0.63	0.6455	0.6272	0.6215	0.6163	0.6244
477	5166296	14.3274	173	63.375	1	4	1.73019	1.71197	1.69845	1.7078	1.74266	1.75286	1.74514	1.7136	1.7175	1.72446	1.7302	1.712	1.6985	1.7078	1.7427	1.7529	1.7451	1.7136	1.7175	1.7245
478	5182128	4.33562	102	17.5	1	2	0.723518	0.675498	0.716279	0.67947	0.707449	0.723167	0.704154	0.6933	0.7125	0.703926	0.7235	0.6755	0.7163	0.6795	0.7074	0.7232	0.7042	0.6933	0.7125	0.7039
479	5188200	3.45068	101	17.25	1	2	0.716409	0.666602	0.708625	0.670748	0.69926	0.714851	0.695671	0.684	0.70375	0.695546	0.7164	0.6666	0.7086	0.6707	0.6993	0.7149	0.6957	0.684	0.7038	0.6955
480	5189996	9.47123	133.5	29.625	0	3	1.03634	1.0269	1.04911	1.02605	1.04467	1.06232	1.04814	1.04065	1.13688	1.05234	1.0363	1.0269	1.0491	1.0261	1.0447	1.0623	1.0481	1.0407	1.1369	1.0523
481	5191935	4.01575	100	17.775	0	2	0.731298	0.670297	0.724658	0.675266	0.707828	0.722919	0.702673	0.68462	0.722125	0.704632	0.7313	0.6703	0.7247	0.6753	0.7078	0.7229	0.7027	0.6846	0.7221	0.7046
482	5193434	2.64795	95	14.25	1	1	0.628216	0.587921	0.613909	0.591676	0.615845	0.63137	0.613222	0.609	0.59875	0.60999	0.6282	0.5879	0.6139	0.5917	0.6158	0.6314	0.6132	0.609	0.5988	0.61
483	5194467	7.37397	136.25	36.5	1	3	1.19378	1.13885	1.20949	1.14099	1.17824	1.19298	1.17534	1.14542	1.18	1.17279	1.1938	1.1388	1.2095	1.141	1.1782	1.193	1.1753	1.1454	1.18	1.1728
484	5205032	5.97671	115	21.375	1	2	0.829725	0.802258	0.830527	0.804046	0.826161	0.843231	0.826325	0.8222	0.848125	0.825844	0.8297	0.8023	0.8305	0.804	0.8262	0.8432	0.8263	0.8222	0.8481	0.8258
485	5222782	2.06096	84.75	12.625	0	1	0.577888	0.51407	0.560292	0.519832	0.551489	0.565301	0.545173	0.525675	0.541875	0.544622	0.5779	0.5141	0.5603	0.5198	0.5515	0.5653	0.5452	0.5257	0.5419	0.5446
486	5223185	6.85205	114.625	20	0	3	0.792842	0.77806	0.790909	0.778967	0.796109	0.813746	0.798001	0.802312	0.8	0.79455	0.7928	0.7781	0.7909	0.779	0.7961	0.8137	0.798	0.8023	0.8	0.7945
487	5242247	1.03151	68	8.25	1	1	0.430262	0.365729	0.407125	0.371894	0.402028	0.413809	0.394757	0.3675	0.38875	0.393539	0.4303	0.3657	0.4071	0.3719	0.402	0.4138	0.3948	0.3675	0.3888	0.3935
488	5262292	1.06781	55.25	8.5	1	1	0.439295	0.318634	0.416244	0.328389	0.376255	0.384924	0.361181	0.292925	0.3975	0.368372	0.4393	0.3186	0.4162	0.3284	0.3763	0.3849	0.3612	0.2929	0.3975	0.3684
489	5262450	4.43014	105	16.1667	0	2	0.685199	0.666997	0.675039	0.668707	0.685766	0.702825	0.686679	0.694533	0.665833	0.681286	0.6852	0.667	0.675	0.6687	0.6858	0.7028	0.6867	0.6945	0.6658	0.6813
490	5263278	8.88219	135.333	25.1667	1	3	0.927526	0.967648	0.934877	0.963047	0.962129	0.982449	0.972667	0.994767	0.980833	0.965105	0.9275	0.9676	0.9349	0.963	0.9621	0.9824	0.9727	0.9948	0.9808	0.9651
491	5264480	10.1772	147.667	30.6667	1	3	1.06094	1.12114	1.07459	1.11397	1.10768	1.12845	1.12156	1.1404	1.06333	1.10356	1.0609	1.1211	1.0746	1.114	1.1077	1.1284	1.1216	1.1404	1.0633	1.1036
492	5265602	9.38904	127.2	22.75	1	3	0.86582	0.886275	0.86918	0.88376	0.889168	0.908611	0.896568	0.91422	0.89625	0.889983	0.8658	0.8863	0.8692	0.8838	0.8892	0.9086	0.8966	0.9142	0.8963	0.89
493	5266050	3.22466	97.5	13.75	1	2	0.612943	0.590072	0.59759	0.592483	0.610381	0.626712	0.610242	0.61785	0.58125	0.604391	0.6129	0.5901	0.5976	0.5925	0.6104	0.6267	0.6102	0.6179	0.5813	0.6044
494	5272141	5.04658	117	20.175	0	2	0.797582	0.792645	0.796006	0.792691	0.806377	0.824515	0.809745	0.81904	0.806125	0.80497	0.7976	0.7926	0.796	0.7927	0.8064	0.8245	0.8097	0.819	0.8061	0.805
495	5276589	8.69658	136.925	34.5	1	3	1.14912	1.11589	1.16466	1.11645	1.14531	1.16131	1.14551	1.12394	1.14	1.14024	1.1491	1.1159	1.1647	1.1165	1.1453	1.1613	1.1455	1.1239	1.14	1.1402
496	5281795	3.72123	90.75	14.125	0	2	0.624415	0.566607	0.609844	0.571751	0.601914	0.616478	0.596714	0.581475	0.594375	0.595953	0.6244	0.5666	0.6098	0.5718	0.6019	0.6165	0.5967	0.5815	0.5944	0.596
497	5293413	12.9863	154.333	47.8333	1	4	1.43263	1.39835	1.43894	1.39736	1.43168	1.4452	1.432	1.4008	1.40667	1.4204	1.4326	1.3984	1.4389	1.3974	1.4317	1.4452	1.432	1.4008	1.4067	1.4204
498	5298752	9.12603	122.75	24.25	0	3	0.904366	0.887444	0.910284	0.887959	0.907332	0.924939	0.909317	0.906275	0.94875	0.90963	0.9044	0.8874	0.9103	0.888	0.9073	0.9249	0.9093	0.9063	0.9488	0.9096
499	5311187	6.63493	125.5	28.125	0	3	1.0004	0.96046	1.01164	0.962404	0.991299	1.00764	0.990186	0.97265	1.08438	0.997895	1.0004	0.9605	1.0116	0.9624	0.9913	1.0076	0.9902	0.9727	1.0844	0.9979
500	5312851	8.80205	141	45.25	1	3	1.38008	1.27915	1.39002	1.28406	1.34067	1.35189	1.33127	1.2864	1.355	1.33317	1.3801	1.2791	1.39	1.2841	1.3407	1.3519	1.3313	1.2864	1.355	1.3332
501	5320103	6.58151	116.25	20.875	0	3	0.816408	0.800478	0.816234	0.801363	0.819214	0.836837	0.821029	0.823425	0.830625	0.818401	0.8164	0.8005	0.8162	0.8014	0.8192	0.8368	0.821	0.8234	0.8306	0.8184
502	5348422	2.59452	92	16	0	1	0.680336	0.603386	0.669811	0.60979	0.647145	0.661122	0.639444	0.6131	0.66	0.642682	0.6803	0.6034	0.6698	0.6098	0.6471	0.6611	0.6394	0.6131	0.66	0.6427
503	5350218	2.83493	92	13.875	1	1	0.616778	0.567928	0.601685	0.572404	0.599403	0.61438	0.595469	0.5859	0.585625	0.593286	0.6168	0.5679	0.6017	0.5724	0.5994	0.6144	0.5955	0.5859	0.5856	0.5933
504	5353509	7.68904	126	26.625	1	3	0.963791	0.941054	0.973205	0.941746	0.964024	0.981268	0.965337	0.9565	1.03188	0.968756	0.9638	0.9411	0.9732	0.9417	0.964	0.9813	0.9653	0.9565	1.0319	0.9688
505	5363806	1.75137	80.75	11.875	0	1	0.553946	0.48361	0.534969	0.489928	0.523491	0.536689	0.516104	0.491675	0.515625	0.516226	0.5539	0.4836	0.535	0.4899	0.5235	0.5367	0.5161	0.4917	0.5156	0.5162
506	5390631	4.3774	101.75	15	1	2	0.650799	0.631538	0.638095	0.63349	0.650532	0.66733	0.651121	0.659775	0.625	0.645298	0.6508	0.6315	0.6381	0.6335	0.6505	0.6673	0.6511	0.6598	0.625	0.6453
507	5397749	4.87945	114	21.6667	0	2	0.837446	0.801799	0.838806	0.804228	0.829328	0.846005	0.828318	0.819833	0.858333	0.829344	0.8374	0.8018	0.8388	0.8042	0.8293	0.846	0.8283	0.8198	0.8583	0.8293
508	5398499	6.13151	125	25	1	3	0.923337	0.910924	0.930435	0.910954	0.928983	0.946787	0.931695	0.9296	0.975	0.931968	0.9233	0.9109	0.9304	0.911	0.929	0.9468	0.9317	0.9296	0.975	0.932
509	5403792	7.35434	119.667	19.8333	1	3	0.788314	0.799874	0.786039	0.798545	0.806173	0.825119	0.811957	0.830933	0.794167	0.804569	0.7883	0.7999	0.786	0.7985	0.8062	0.8251	0.812	0.8309	0.7942	0.8046
510	5408381	4.91096	109.5	18.25	0	2	0.744643	0.723952	0.73903	0.725591	0.744237	0.761437	0.745053	0.74865	0.73875	0.74126	0.7446	0.724	0.739	0.7256	0.7442	0.7614	0.7451	0.7487	0.7388	0.7413
511	5419657	8.02922	126.333	22.5	1	3	0.859313	0.877761	0.862222	0.875458	0.881507	0.900854	0.888585	0.905733	0.8875	0.882104	0.8593	0.8778	0.8622	0.8755	0.8815	0.9009	0.8886	0.9057	0.8875	0.8821
512	5422239	3.13425	95	15	1	2	0.650799	0.600878	0.638095	0.605306	0.63307	0.648256	0.629153	0.6186	0.625	0.627684	0.6508	0.6009	0.6381	0.6053	0.6331	0.6483	0.6292	0.6186	0.625	0.6277
513	5424355	10.3836	152.25	42	0	3	1.31248	1.31019	1.32576	1.30713	1.32779	1.34391	1.33276	1.31343	1.29	1.31816	1.3125	1.3102	1.3258	1.3071	1.3278	1.3439	1.3328	1.3134	1.29	1.3182
514	5425427	13.0521	166	46.875	0	4	1.41325	1.46159	1.421	1.45341	1.45768	1.47494	1.47019	1.4597	1.3875	1.44436	1.4133	1.4616	1.421	1.4534	1.4577	1.4749	1.4702	1.4597	1.3875	1.4444
515	5437609	10.7582	143	32.75	0	3	1.1093	1.12637	1.12424	1.1228	1.13302	1.15154	1.14057	1.1386	1.105	1.12794	1.1093	1.1264	1.1242	1.1228	1.133	1.1515	1.1406	1.1386	1.105	1.1279
516	5442878	2.38082	83.5	12.625	1	1	0.577888	0.508562	0.560292	0.514736	0.548251	0.561763	0.541138	0.51805	0.541875	0.541395	0.5779	0.5086	0.5603	0.5147	0.5483	0.5618	0.5411	0.5181	0.5419	0.5414
517	5461067	4.33767	107.5	21.625	1	2	0.836345	0.76776	0.837626	0.772866	0.809413	0.824464	0.803584	0.77965	0.856875	0.809842	0.8363	0.7678	0.8376	0.7729	0.8094	0.8245	0.8036	0.7797	0.8569	0.8098
518	5464156	4.63562	109.25	17	0	2	0.709266	0.701285	0.700935	0.702025	0.715725	0.733431	0.718264	0.731125	0.695	0.711895	0.7093	0.7013	0.7009	0.702	0.7157	0.7334	0.7183	0.7311	0.695	0.7119
519	5474734	14.2075	157.25	45.375	1	4	1.38265	1.38603	1.39243	1.38206	1.40199	1.41766	1.40784	1.38712	1.3575	1.39059	1.3826	1.386	1.3924	1.3821	1.402	1.4177	1.4078	1.3871	1.3575	1.3906
520	5474827	3.31781	91	12	1	2	0.55797	0.529731	0.539216	0.532796	0.551986	0.567529	0.550757	0.5558	0.52	0.545087	0.558	0.5297	0.5392	0.5328	0.552	0.5675	0.5508	0.5558	0.52	0.5451
521	5475779	1.87397	82	10.5	1	1	0.508719	0.464107	0.487562	0.468626	0.49296	0.507038	0.489047	0.4817	0.4675	0.485251	0.5087	0.4641	0.4876	0.4686	0.493	0.507	0.489	0.4817	0.4675	0.4853
523	5478119	5.31712	117	19.5	1	2	0.77922	0.781263	0.776256	0.780804	0.791753	0.810203	0.796084	0.8104	0.7825	0.789832	0.7792	0.7813	0.7763	0.7808	0.7918	0.8102	0.7961	0.8104	0.7825	0.7898
524	5508458	3.46849	97.8333	14.5	1	2	0.635787	0.605038	0.62201	0.607995	0.628917	0.645004	0.627735	0.629483	0.6075	0.623274	0.6358	0.605	0.622	0.608	0.6289	0.645	0.6277	0.6295	0.6075	0.6233
525	5528370	6.3863	114	21.3333	0	3	0.82862	0.796533	0.829341	0.798711	0.822442	0.839283	0.821922	0.815567	0.846667	0.822121	0.8286	0.7965	0.8293	0.7987	0.8224	0.8393	0.8219	0.8156	0.8467	0.8221
526	5533421	10	135	30.5	1	3	1.05703	1.04814	1.07054	1.04713	1.06586	1.08345	1.06946	1.061	1.06	1.06251	1.057	1.0481	1.0705	1.0471	1.0659	1.0835	1.0695	1.061	1.06	1.0625
527	5534428	14.2075	171	59.25	1	4	1.65398	1.64973	1.63484	1.64479	1.67298	1.6849	1.67761	1.6486	1.635	1.65583	1.654	1.6497	1.6348	1.6448	1.673	1.6849	1.6776	1.6486	1.635	1.6558
528	5546887	8.11507	121	21.8333	1	3	0.841841	0.839931	0.843517	0.83949	0.852659	0.871002	0.856646	0.864667	0.864167	0.852658	0.8418	0.8399	0.8435	0.8395	0.8527	0.871	0.8566	0.8647	0.8642	0.8527
529	5547182	3.68904	96.75	14.375	1	2	0.632007	0.597969	0.617964	0.601207	0.623238	0.639123	0.621553	0.621275	0.603125	0.617496	0.632	0.598	0.618	0.6012	0.6232	0.6391	0.6216	0.6213	0.6031	0.6175
530	5562830	8.63904	125	23.375	1	3	0.881982	0.885273	0.886439	0.884172	0.896004	0.914604	0.900906	0.9088	0.918125	0.897367	0.882	0.8853	0.8864	0.8842	0.896	0.9146	0.9009	0.9088	0.9181	0.8974
531	5564478	7.50616	119	23.5	1	3	0.885197	0.856196	0.889868	0.85783	0.881226	0.898256	0.881366	0.8738	0.9225	0.882915	0.8852	0.8562	0.8899	0.8578	0.8812	0.8983	0.8814	0.8738	0.9225	0.8829
532	5564578	2.89247	89	10.375	0	1	0.504514	0.490005	0.483188	0.492157	0.505961	0.521668	0.506451	0.5228	0.463125	0.498874	0.5045	0.49	0.4832	0.4922	0.506	0.5217	0.5065	0.5228	0.4631	0.4989
533	5565003	12.9867	140.929	33.1	1	4	1.11732	1.11956	1.13241	1.11725	1.13294	1.15074	1.13831	1.13044	1.112	1.12789	1.1173	1.1196	1.1324	1.1172	1.1329	1.1507	1.1383	1.1304	1.112	1.1279
534	5574171	1.47945	78	9.16667	0	1	0.462973	0.42248	0.440336	0.426816	0.449246	0.462932	0.445658	0.440233	0.420833	0.441279	0.463	0.4225	0.4403	0.4268	0.4492	0.4629	0.4457	0.4402	0.4208	0.4413
535	5576601	2.89954	96	15.5	0	1	0.665647	0.613954	0.654028	0.618462	0.647013	0.662209	0.64291	0.6311	0.6425	0.64198	0.6656	0.614	0.654	0.6185	0.647	0.6622	0.6429	0.6311	0.6425	0.642
536	5584493	1.1226	74.5	9.675	1	1	0.480653	0.418132	0.45849	0.424061	0.454136	0.466827	0.447458	0.42539	0.438625	0.445975	0.4807	0.4181	0.4585	0.4241	0.4541	0.4668	0.4475	0.4254	0.4386	0.446
537	5616186	9.88288	132.25	27.375	1	3	0.982179	0.986246	0.992545	0.984533	0.997495	1.01596	1.00282	1.00422	1.05813	1.00268	0.9822	0.9862	0.9925	0.9845	0.9975	1.016	1.0028	1.0042	1.0581	1.0027
538	5616587	3.01781	94.75	14.125	1	2	0.624415	0.584606	0.609844	0.588338	0.612294	0.627815	0.609723	0.605875	0.594375	0.606365	0.6244	0.5846	0.6098	0.5883	0.6123	0.6278	0.6097	0.6059	0.5944	0.6064
539	5616726	4.72055	102	14.5	1	2	0.635787	0.623612	0.62201	0.625042	0.639401	0.65647	0.640963	0.6549	0.6075	0.633965	0.6358	0.6236	0.622	0.625	0.6394	0.6565	0.641	0.6549	0.6075	0.634
540	5618752	2.75342	92	12	1	1	0.55797	0.533945	0.539216	0.53667	0.554382	0.570155	0.553775	0.5619	0.52	0.547557	0.558	0.5339	0.5392	0.5367	0.5544	0.5702	0.5538	0.5619	0.52	0.5476
541	5630300	2.10205	80.875	9.5	0	1	0.474601	0.440348	0.452261	0.444171	0.464577	0.478785	0.461974	0.462037	0.4325	0.456806	0.4746	0.4403	0.4523	0.4442	0.4646	0.4788	0.462	0.462	0.4325	0.4568
542	5636473	1.72055	79.5	9.875	0	1	0.487526	0.442122	0.465582	0.446763	0.471138	0.484893	0.466983	0.45845	0.445625	0.463231	0.4875	0.4421	0.4656	0.4468	0.4711	0.4849	0.467	0.4585	0.4456	0.4632
543	5636658	6.30479	121.25	22	1	3	0.846226	0.843912	0.848214	0.843483	0.856854	0.875179	0.860797	0.868325	0.87	0.856999	0.8462	0.8439	0.8482	0.8435	0.8569	0.8752	0.8608	0.8683	0.87	0.857
544	5668995	3.68562	95.875	15.25	0	2	0.658243	0.60915	0.646081	0.613482	0.641048	0.65633	0.637289	0.627138	0.63375	0.635835	0.6582	0.6091	0.6461	0.6135	0.641	0.6563	0.6373	0.6271	0.6338	0.6358
545	5669149	6.44863	107.75	14.125	0	3	0.624415	0.64172	0.609844	0.640689	0.644309	0.662859	0.650207	0.685175	0.594375	0.639288	0.6244	0.6417	0.6098	0.6407	0.6443	0.6629	0.6502	0.6852	0.5944	0.6393
546	5684704	3.49178	96	16	1	2	0.680336	0.622294	0.669811	0.627241	0.658155	0.673116	0.653197	0.6375	0.66	0.653517	0.6803	0.6223	0.6698	0.6272	0.6582	0.6731	0.6532	0.6375	0.66	0.6535
547	5688309	8.16507	126	28	0	3	0.997372	0.96141	1.00847	0.963038	0.990487	1.00702	0.989949	0.9741	1.08	0.996873	0.9974	0.9614	1.0085	0.963	0.9905	1.007	0.9899	0.9741	1.08	0.9969
548	5702485	10.0596	143.5	31.75	0	3	1.08623	1.11444	1.10062	1.11001	1.11582	1.13498	1.12498	1.12885	1.085	1.11121	1.0862	1.1144	1.1006	1.11	1.1158	1.135	1.125	1.1289	1.085	1.1112
549	5712785	3.47178	83	14.5	1	2	0.635787	0.537045	0.62201	0.5452	0.589232	0.601721	0.578192	0.539	0.6075	0.583965	0.6358	0.537	0.622	0.5452	0.5892	0.6017	0.5782	0.539	0.6075	0.584
550	5713202	4.421	114	19.1667	1	2	0.770074	0.761091	0.766412	0.76162	0.77641	0.794283	0.779066	0.787833	0.770833	0.77418	0.7701	0.7611	0.7664	0.7616	0.7764	0.7943	0.7791	0.7878	0.7708	0.7742
552	5723974	8.80959	132.75	27.625	0	3	0.98827	0.992777	0.998937	0.990991	1.00388	1.02235	1.00929	1.01048	1.06688	1.00932	0.9883	0.9928	0.9989	0.991	1.0039	1.0224	1.0093	1.0105	1.0669	1.0093
553	5724667	2.06027	90	12	1	1	0.55797	0.525504	0.539216	0.528907	0.549573	0.564886	0.547723	0.5497	0.52	0.542609	0.558	0.5255	0.5392	0.5289	0.5496	0.5649	0.5477	0.5497	0.52	0.5426
554	5734601	4.52932	110	19.5	1	2	0.77922	0.747089	0.776256	0.749512	0.772625	0.789359	0.771902	0.7677	0.7825	0.770685	0.7792	0.7471	0.7763	0.7495	0.7726	0.7894	0.7719	0.7677	0.7825	0.7707
555	5737094	3.11164	91.75	11.875	0	2	0.553946	0.530526	0.534969	0.533218	0.550675	0.56644	0.550134	0.558775	0.515625	0.543812	0.5539	0.5305	0.535	0.5332	0.5507	0.5664	0.5501	0.5588	0.5156	0.5438
556	5753682	8.74384	124.75	26	0	3	0.948334	0.924892	0.956897	0.925727	0.948033	0.965272	0.949196	0.940875	1.01	0.952136	0.9483	0.9249	0.9569	0.9257	0.948	0.9653	0.9492	0.9409	1.01	0.9521
557	5766302	1.42603	76.25	10.25	0	1	0.500292	0.435792	0.478803	0.441821	0.472789	0.485643	0.465941	0.443425	0.45875	0.464806	0.5003	0.4358	0.4788	0.4418	0.4728	0.4856	0.4659	0.4434	0.4588	0.4648
558	5766625	5.03562	106.5	15.125	0	2	0.654526	0.655084	0.642093	0.655356	0.665368	0.683229	0.668915	0.69035	0.629375	0.660477	0.6545	0.6551	0.6421	0.6554	0.6654	0.6832	0.6689	0.6904	0.6294	0.6605
559	5768540	10.4966	142.75	40.375	1	3	1.278	1.2296	1.29243	1.23072	1.26713	1.28154	1.2653	1.23467	1.2575	1.25965	1.278	1.2296	1.2924	1.2307	1.2671	1.2815	1.2653	1.2347	1.2575	1.2597
560	5771169	4.4911	105.5	19.125	1	2	0.768927	0.718847	0.765178	0.722782	0.752043	0.767842	0.748645	0.73545	0.769375	0.749899	0.7689	0.7188	0.7652	0.7228	0.752	0.7678	0.7486	0.7355	0.7694	0.7499
561	5773139	14.6575	174	45.5	1	4	1.38521	1.49331	1.39483	1.47979	1.46155	1.48169	1.48296	1.4909	1.36	1.44781	1.3852	1.4933	1.3948	1.4798	1.4615	1.4817	1.483	1.4909	1.36	1.4478
562	5781789	3.05662	94.8333	14.8333	0	2	0.645814	0.597271	0.63275	0.60161	0.62884	0.644062	0.625099	0.61545	0.619167	0.62334	0.6458	0.5973	0.6328	0.6016	0.6288	0.6441	0.6251	0.6155	0.6192	0.6233
563	5784669	2.33904	89.25	13.5	1	1	0.605237	0.549137	0.589372	0.554219	0.583573	0.598062	0.578522	0.564325	0.5725	0.577216	0.6052	0.5491	0.5894	0.5542	0.5836	0.5981	0.5785	0.5643	0.5725	0.5772
564	5787722	6.91027	120	22.75	1	3	0.86582	0.849614	0.86918	0.850269	0.868865	0.886517	0.870823	0.8703	0.89625	0.869738	0.8658	0.8496	0.8692	0.8503	0.8689	0.8865	0.8708	0.8703	0.8963	0.8697
566	5823352	9.2226	132.25	26.25	1	3	0.954532	0.968813	0.963441	0.966359	0.975235	0.99426	0.981999	0.989825	1.01875	0.979246	0.9545	0.9688	0.9634	0.9664	0.9752	0.9943	0.982	0.9898	1.0188	0.9792
567	5833706	2.79452	92.6667	14.5	0	1	0.635787	0.5817	0.62201	0.586513	0.615535	0.630388	0.610934	0.597967	0.6075	0.609815	0.6358	0.5817	0.622	0.5865	0.6155	0.6304	0.6109	0.598	0.6075	0.6098
568	5836177	3.53973	105	20	1	2	0.792842	0.730126	0.790909	0.734963	0.768907	0.784147	0.763763	0.7436	0.8	0.767695	0.7928	0.7301	0.7909	0.735	0.7689	0.7841	0.7638	0.7436	0.8	0.7677
569	5839815	4.92603	101	16.5	0	2	0.694874	0.654126	0.685446	0.657639	0.682741	0.698686	0.68038	0.6744	0.6775	0.678421	0.6949	0.6541	0.6854	0.6576	0.6827	0.6987	0.6804	0.6744	0.6775	0.6784
570	5839828	1.14932	74.75	8.875	1	1	0.452685	0.404052	0.429836	0.409026	0.434115	0.447181	0.429278	0.416675	0.410625	0.425941	0.4527	0.4041	0.4298	0.409	0.4341	0.4472	0.4293	0.4167	0.4106	0.4259
571	5839896	11.0527	152.625	49.75	1	3	1.47098	1.41047	1.47406	1.4115	1.45581	1.46779	1.45231	1.41491	1.445	1.44476	1.471	1.4105	1.4741	1.4115	1.4558	1.4678	1.4523	1.4149	1.445	1.4448
572	5853244	4.58836	107.875	18.875	0	2	0.762028	0.72647	0.75775	0.729256	0.753359	0.769867	0.75206	0.746738	0.760625	0.750906	0.762	0.7265	0.7577	0.7293	0.7534	0.7699	0.7521	0.7467	0.7606	0.7509
573	5856554	7.32055	111	20.5	1	3	0.80635	0.768162	0.80543	0.770952	0.79654	0.813038	0.795037	0.7866	0.8175	0.795512	0.8063	0.7682	0.8054	0.771	0.7965	0.813	0.795	0.7866	0.8175	0.7955
574	5864142	10.761	137	24	0	3	0.897999	0.956776	0.903509	0.950647	0.94244	0.963714	0.955685	0.99	0.94	0.94453	0.898	0.9568	0.9035	0.9506	0.9424	0.9637	0.9557	0.99	0.94	0.9445
575	5864737	7.38562	111.375	19.375	0	3	0.775797	0.751791	0.772571	0.753555	0.773759	0.790891	0.774218	0.774487	0.778125	0.771688	0.7758	0.7518	0.7726	0.7536	0.7738	0.7909	0.7742	0.7745	0.7781	0.7717
576	5864993	1.69384	77.5	11.75	1	1	0.549908	0.467313	0.530713	0.47453	0.512113	0.524591	0.502943	0.47025	0.51125	0.504846	0.5499	0.4673	0.5307	0.4745	0.5121	0.5246	0.5029	0.4703	0.5113	0.5048
577	5865097	13.063	153	37.375	0	4	1.21306	1.25126	1.22866	1.24519	1.24947	1.26824	1.26033	1.2588	1.1975	1.24139	1.2131	1.2513	1.2287	1.2452	1.2495	1.2682	1.2603	1.2588	1.1975	1.2414
578	5868489	4.65	91	14	1	2	0.620602	0.565597	0.605769	0.570538	0.599697	0.614379	0.594886	0.5814	0.59	0.593652	0.6206	0.5656	0.6058	0.5705	0.5997	0.6144	0.5949	0.5814	0.59	0.5937
579	5869510	3.11918	98.25	16.625	0	2	0.698485	0.643225	0.689332	0.64788	0.678058	0.693272	0.67359	0.659225	0.681875	0.673882	0.6985	0.6432	0.6893	0.6479	0.6781	0.6933	0.6736	0.6592	0.6819	0.6739
580	5878390	5.65616	112	18.95	0	2	0.764101	0.747765	0.759982	0.748945	0.766282	0.783767	0.767825	0.77286	0.76325	0.763864	0.7641	0.7478	0.76	0.7489	0.7663	0.7838	0.7678	0.7729	0.7633	0.7639
581	5879054	4.62192	103.333	17.6667	0	2	0.728238	0.684641	0.721362	0.688237	0.714735	0.730701	0.712109	0.703567	0.718333	0.711325	0.7282	0.6846	0.7214	0.6882	0.7147	0.7307	0.7121	0.7036	0.7183	0.7113
582	5881588	13.611	153.5	45.75	0	4	1.39033	1.36676	1.39963	1.3651	1.3948	1.40923	1.39669	1.36905	1.365	1.38407	1.3903	1.3668	1.3996	1.3651	1.3948	1.4092	1.3967	1.3691	1.365	1.3841
583	5900037	2.74658	92.625	14.375	1	1	0.632007	0.579374	0.617964	0.584088	0.612566	0.627467	0.608159	0.596113	0.603125	0.606762	0.632	0.5794	0.618	0.5841	0.6126	0.6275	0.6082	0.5961	0.6031	0.6068
584	5903873	8.6	135.75	31.75	1	3	1.08623	1.07047	1.10062	1.06989	1.09153	1.10867	1.09418	1.08157	1.085	1.08757	1.0862	1.0705	1.1006	1.0699	1.0915	1.1087	1.0942	1.0816	1.085	1.0876
585	5907666	8.74452	119.25	20.25	0	3	0.79961	0.804935	0.798186	0.804089	0.814111	0.832765	0.819012	0.833725	0.80875	0.812798	0.7996	0.8049	0.7982	0.8041	0.8141	0.8328	0.819	0.8337	0.8088	0.8128
586	5917811	2.5	90	14.375	0	1	0.632007	0.567423	0.617964	0.57306	0.605625	0.619892	0.599479	0.5801	0.603125	0.599853	0.632	0.5674	0.618	0.5731	0.6056	0.6199	0.5995	0.5801	0.6031	0.5999
587	5920584	11.0671	130	27.5	1	3	0.985227	0.975941	0.995745	0.975366	0.993163	1.01099	0.996522	0.9921	1.0625	0.998617	0.9852	0.9759	0.9957	0.9754	0.9932	1.011	0.9965	0.9921	1.0625	0.9986
588	5922123	13.6925	156.25	59.25	0	4	1.65398	1.54529	1.63484	1.5493	1.61422	1.6219	1.60363	1.55863	1.635	1.60186	1.654	1.5453	1.6348	1.5493	1.6142	1.6219	1.6036	1.5586	1.635	1.6019
589	5935555	2.50411	85.25	12.875	0	1	0.585764	0.520588	0.568651	0.526427	0.558637	0.572454	0.552166	0.531925	0.550625	0.551915	0.5858	0.5206	0.5687	0.5264	0.5586	0.5725	0.5522	0.5319	0.5506	0.5519
590	5973619	13.6925	155.5	33.375	0	4	1.1236	1.20658	1.1388	1.19695	1.18325	1.2047	1.20067	1.22285	1.1175	1.17721	1.1236	1.2066	1.1388	1.1969	1.1833	1.2047	1.2007	1.2229	1.1175	1.1772
591	5987001	1.09932	79	9.625	1	1	0.478928	0.435334	0.456713	0.439862	0.463524	0.477263	0.459582	0.4522	0.436875	0.455587	0.4789	0.4353	0.4567	0.4399	0.4635	0.4773	0.4596	0.4522	0.4369	0.4556
592	6000199	12.8171	155	34.375	1	4	1.1463	1.21897	1.16181	1.21016	1.20066	1.22147	1.21657	1.2326	1.1375	1.194	1.1463	1.219	1.1618	1.2102	1.2007	1.2215	1.2166	1.2326	1.1375	1.194
593	6029723	2.59521	83.5	12.375	0	1	0.569961	0.504258	0.551893	0.510185	0.542385	0.556011	0.535753	0.51485	0.533125	0.53538	0.57	0.5043	0.5519	0.5102	0.5424	0.556	0.5358	0.5149	0.5331	0.5354
594	6042533	3.93288	88	16.75	1	2	0.702088	0.595737	0.693208	0.604247	0.651701	0.664298	0.639878	0.5983	0.68625	0.648412	0.7021	0.5957	0.6932	0.6042	0.6517	0.6643	0.6399	0.5983	0.6863	0.6484
595	6051188	3.98425	100	16.375	1	2	0.691253	0.647329	0.681551	0.651113	0.677278	0.693038	0.674434	0.6667	0.673125	0.672869	0.6913	0.6473	0.6816	0.6511	0.6773	0.693	0.6744	0.6667	0.6731	0.6729
596	6051199	10.0911	135.75	27	0	3	0.973007	0.999227	0.982906	0.995616	1.00043	1.01997	1.00902	1.02077	1.045	1.00511	0.973	0.9992	0.9829	0.9956	1.0004	1.02	1.009	1.0208	1.045	1.0051
597	6492170	4.87603	105.875	16.25	1	2	0.687624	0.67249	0.677647	0.673933	0.689931	0.707162	0.691309	0.700937	0.66875	0.685531	0.6876	0.6725	0.6776	0.6739	0.6899	0.7072	0.6913	0.7009	0.6688	0.6855
598	6495978	8.15068	115	20	1	3	0.792842	0.779905	0.790909	0.780656	0.79714	0.81487	0.799305	0.8046	0.8	0.795581	0.7928	0.7799	0.7909	0.7807	0.7971	0.8149	0.7993	0.8046	0.8	0.7956
599	6501199	9.32534	129.5	30.25	1	3	1.05114	1.01345	1.06445	1.01493	1.0438	1.06008	1.04315	1.02425	1.055	1.04114	1.0511	1.0134	1.0644	1.0149	1.0438	1.0601	1.0431	1.0243	1.055	1.0411
600	6501930	4.5589	106	15.5	0	2	0.665647	0.659684	0.654028	0.660457	0.672933	0.690519	0.675566	0.6921	0.6425	0.668159	0.6656	0.6597	0.654	0.6605	0.6729	0.6905	0.6756	0.6921	0.6425	0.6682
601	6503211	9.90411	135	27.5	1	3	0.985227	1.00301	0.995745	1.00008	1.00813	1.02724	1.0155	1.0226	1.0625	1.01334	0.9852	1.003	0.9957	1.0001	1.0081	1.0272	1.0155	1.0226	1.0625	1.0133
602	6510920	12.2521	158	39	1	4	1.24845	1.30415	1.26357	1.29629	1.2948	1.31405	1.30831	1.3101	1.23	1.28552	1.2484	1.3041	1.2636	1.2963	1.2948	1.314	1.3083	1.3101	1.23	1.2855
603	6512578	8.02922	122	24	0	3	0.897999	0.879627	0.903509	0.880299	0.9001	0.917641	0.90185	0.8985	0.94	0.902169	0.898	0.8796	0.9035	0.8803	0.9001	0.9176	0.9018	0.8985	0.94	0.9022
604	6519559	1.69406	76.6667	10.1667	1	1	0.497469	0.436002	0.475874	0.441816	0.471736	0.484722	0.465309	0.4449	0.455833	0.46374	0.4975	0.436	0.4759	0.4418	0.4717	0.4847	0.4653	0.4449	0.4558	0.4637
605	6522003	8.6411	138	46.75	1	3	1.41072	1.27693	1.41865	1.28435	1.35281	1.36234	1.33869	1.2873	1.385	1.34631	1.4107	1.2769	1.4186	1.2843	1.3528	1.3623	1.3387	1.2873	1.385	1.3463
606	6524473	4.72534	105	17.125	0	2	0.712842	0.683523	0.704784	0.686025	0.707337	0.723963	0.706738	0.7068	0.699375	0.703488	0.7128	0.6835	0.7048	0.686	0.7073	0.724	0.7067	0.7068	0.6994	0.7035
607	6524832	1.89954	80.3333	10.1667	0	1	0.497469	0.451023	0.475874	0.455715	0.480553	0.494383	0.476306	0.467267	0.455833	0.472714	0.4975	0.451	0.4759	0.4557	0.4806	0.4944	0.4763	0.4673	0.4558	0.4727
608	6529237	4.47945	104	19	0	2	0.765481	0.709443	0.761468	0.71387	0.745154	0.76064	0.74087	0.7247	0.765	0.742959	0.7655	0.7094	0.7615	0.7139	0.7452	0.7606	0.7409	0.7247	0.765	0.743
609	6532101	3.87397	104	19.9	1	2	0.790127	0.723535	0.787989	0.728691	0.763933	0.778972	0.758214	0.73622	0.7965	0.762687	0.7901	0.7235	0.788	0.7287	0.7639	0.779	0.7582	0.7362	0.7965	0.7627
610	6533195	3.59726	94	15	0	2	0.650799	0.596286	0.638095	0.601074	0.63042	0.645364	0.625833	0.6125	0.625	0.625041	0.6508	0.5963	0.6381	0.6011	0.6304	0.6454	0.6258	0.6125	0.625	0.625
611	6534397	6.83927	120	20.3333	1	3	0.801859	0.810015	0.800604	0.808912	0.817942	0.83674	0.823273	0.839367	0.811667	0.816709	0.8019	0.81	0.8006	0.8089	0.8179	0.8367	0.8233	0.8394	0.8117	0.8167
612	6534683	4.02192	105	17.8	0	2	0.732004	0.694846	0.725417	0.697902	0.722197	0.738509	0.720532	0.71544	0.723	0.718872	0.732	0.6948	0.7254	0.6979	0.7222	0.7385	0.7205	0.7154	0.723	0.7189
613	6538557	3.1274	89	11.875	1	2	0.553946	0.518949	0.534969	0.522568	0.544072	0.559204	0.541827	0.542	0.515625	0.537018	0.5539	0.5189	0.535	0.5226	0.5441	0.5592	0.5418	0.542	0.5156	0.537
614	6541887	6.64795	116	23.5	0	3	0.885197	0.840493	0.889868	0.843431	0.872352	0.888619	0.870185	0.8555	0.9225	0.874238	0.8852	0.8405	0.8899	0.8434	0.8724	0.8886	0.8702	0.8555	0.9225	0.8742
615	6546316	7.63014	115.5	21.75	0	3	0.839645	0.810756	0.841163	0.812612	0.835359	0.852372	0.835352	0.83005	0.86125	0.835396	0.8396	0.8108	0.8412	0.8126	0.8354	0.8524	0.8354	0.8301	0.8613	0.8354
616	6546396	14.758	171.667	49.6667	1	4	1.46932	1.53487	1.47255	1.52479	1.52389	1.54121	1.53895	1.53	1.44333	1.50877	1.4693	1.5349	1.4726	1.5248	1.5239	1.5412	1.5389	1.53	1.4433	1.5088
617	6547911	4.87603	105.5	19.1	0	2	0.768238	0.718448	0.764436	0.722362	0.751514	0.767325	0.748155	0.73513	0.7685	0.749346	0.7682	0.7184	0.7644	0.7224	0.7515	0.7673	0.7482	0.7351	0.7685	0.7493
618	6557750	1.48082	73.5	8.7	0	1	0.446459	0.395778	0.423506	0.400917	0.426629	0.43948	0.421456	0.40681	0.4045	0.418393	0.4465	0.3958	0.4235	0.4009	0.4266	0.4395	0.4215	0.4068	0.4045	0.4184
619	6562854	3.67055	91.625	13	0	2	0.589683	0.550788	0.572816	0.554582	0.577832	0.593104	0.575211	0.572412	0.555	0.57127	0.5897	0.5508	0.5728	0.5546	0.5778	0.5931	0.5752	0.5724	0.555	0.5713
620	6565220	1.12123	75.625	8.875	0	1	0.452685	0.407476	0.429836	0.412194	0.436122	0.449385	0.431783	0.422013	0.410625	0.428013	0.4527	0.4075	0.4298	0.4122	0.4361	0.4494	0.4318	0.422	0.4106	0.428
621	6565563	2.56438	90	13.75	1	1	0.612943	0.556804	0.59759	0.561861	0.591318	0.605874	0.586302	0.5721	0.58125	0.585116	0.6129	0.5568	0.5976	0.5619	0.5913	0.6059	0.5863	0.5721	0.5813	0.5851
622	6570526	11.811	143.333	36	1	3	1.1827	1.17457	1.19841	1.17278	1.19326	1.21018	1.19722	1.18223	1.17	1.18682	1.1827	1.1746	1.1984	1.1728	1.1933	1.2102	1.1972	1.1822	1.17	1.1868
623	6580999	11.1678	146.5	36.375	0	3	1.19102	1.19859	1.20673	1.19538	1.21037	1.22793	1.21666	1.20635	1.1775	1.20339	1.191	1.1986	1.2067	1.1954	1.2104	1.2279	1.2167	1.2064	1.1775	1.2034
624	6581221	3.51027	95	15.75	0	2	0.673011	0.613468	0.661939	0.618562	0.649901	0.664737	0.64469	0.6282	0.65125	0.645084	0.673	0.6135	0.6619	0.6186	0.6499	0.6647	0.6447	0.6282	0.6513	0.6451
625	6588134	10.7534	148.667	48.6667	1	3	1.44937	1.37096	1.45433	1.37362	1.42377	1.43524	1.41766	1.3769	1.42333	1.41391	1.4494	1.371	1.4543	1.3736	1.4238	1.4352	1.4177	1.3769	1.4233	1.4139
626	6592007	7.44247	119	23.25	0	3	0.878761	0.852313	0.883002	0.853766	0.876172	0.893326	0.876665	0.8706	0.91375	0.877595	0.8788	0.8523	0.883	0.8538	0.8762	0.8933	0.8767	0.8706	0.9138	0.8776
627	6594843	3.11438	101.5	16.625	0	2	0.698485	0.658582	0.689332	0.66201	0.686861	0.702869	0.684641	0.67905	0.681875	0.682634	0.6985	0.6586	0.6893	0.662	0.6869	0.7029	0.6846	0.6791	0.6819	0.6826
628	6597449	12.8137	151.667	44	0	4	1.35429	1.33263	1.36567	1.33101	1.35936	1.37424	1.36151	1.33547	1.33	1.34935	1.3543	1.3326	1.3657	1.331	1.3594	1.3742	1.3615	1.3355	1.33	1.3494
629	6600441	5.41735	111	20.6667	1	2	0.810828	0.77081	0.810241	0.773729	0.800016	0.816433	0.798262	0.788733	0.823333	0.799154	0.8108	0.7708	0.8102	0.7737	0.8	0.8164	0.7983	0.7887	0.8233	0.7992
630	6602501	3.31438	88.25	14.125	1	2	0.624415	0.555247	0.609844	0.561259	0.595286	0.609246	0.588437	0.566225	0.594375	0.58937	0.6244	0.5552	0.6098	0.5613	0.5953	0.6092	0.5884	0.5662	0.5944	0.5894
631	6609974	6.14521	112	19.6667	0	3	0.783774	0.759655	0.781155	0.761391	0.781733	0.798882	0.78221	0.782033	0.788333	0.779907	0.7838	0.7597	0.7812	0.7614	0.7817	0.7989	0.7822	0.782	0.7883	0.7799
632	6610544	7.1411	128.3	27.5	0	3	0.985227	0.966671	0.995745	0.966891	0.987994	1.00538	0.989985	0.98173	1.0625	0.99357	0.9852	0.9667	0.9957	0.9669	0.988	1.0054	0.99	0.9817	1.0625	0.9936
633	6617884	1.15	75	11	1	1	0.525377	0.44372	0.50495	0.450924	0.487883	0.50011	0.478714	0.4454	0.485	0.480231	0.5254	0.4437	0.505	0.4509	0.4879	0.5001	0.4787	0.4454	0.485	0.4802
634	6620046	13.9199	157.25	53.75	1	4	1.5494	1.48949	1.54435	1.49	1.5357	1.54676	1.53226	1.49433	1.525	1.52303	1.5494	1.4895	1.5443	1.49	1.5357	1.5468	1.5323	1.4943	1.525	1.523
635	6626859	10.6082	150	39.625	1	3	1.26192	1.26445	1.27676	1.26127	1.2793	1.29608	1.28493	1.2693	1.2425	1.27072	1.2619	1.2644	1.2768	1.2613	1.2793	1.2961	1.2849	1.2693	1.2425	1.2707
636	6626939	3.34977	103.667	16.9667	1	2	0.708311	0.674551	0.699907	0.677438	0.700256	0.716632	0.698983	0.69664	0.693833	0.696283	0.7083	0.6746	0.6999	0.6774	0.7003	0.7166	0.699	0.6966	0.6938	0.6963
637	6630861	6.94886	118.333	20.8333	1	3	0.815293	0.810164	0.815038	0.810137	0.824116	0.842274	0.827526	0.8356	0.829167	0.823257	0.8153	0.8102	0.815	0.8101	0.8241	0.8423	0.8275	0.8356	0.8292	0.8233
638	6632319	5.44201	115.333	29.6667	1	2	1.03733	0.924122	1.05014	0.931801	0.986564	0.999383	0.974901	0.930367	1.13833	0.996994	1.0373	0.9241	1.0501	0.9318	0.9866	0.9994	0.9749	0.9304	1.1383	0.997
639	6632984	10.0183	140	32.5	1	3	1.10356	1.10558	1.11837	1.10336	1.11891	1.13678	1.12423	1.1171	1.1	1.11421	1.1036	1.1056	1.1184	1.1034	1.1189	1.1368	1.1242	1.1171	1.1	1.1142
640	6637140	2.3089	89.25	15.125	1	1	0.654526	0.576314	0.642093	0.582905	0.620357	0.634083	0.612351	0.585125	0.629375	0.615237	0.6545	0.5763	0.6421	0.5829	0.6204	0.6341	0.6124	0.5851	0.6294	0.6152
641	6637488	5.17877	110	18.25	1	2	0.744643	0.726348	0.73903	0.727786	0.745582	0.762904	0.746752	0.7517	0.73875	0.742611	0.7446	0.7263	0.739	0.7278	0.7456	0.7629	0.7468	0.7517	0.7388	0.7426
642	6643053	7.08219	118	20	1	3	0.792842	0.794603	0.790909	0.794099	0.80532	0.823784	0.809664	0.8229	0.8	0.803791	0.7928	0.7946	0.7909	0.7941	0.8053	0.8238	0.8097	0.8229	0.8	0.8038
643	6644641	4.74589	101	15.75	1	2	0.673011	0.641321	0.661939	0.644195	0.665872	0.68216	0.664737	0.6648	0.65125	0.661032	0.673	0.6413	0.6619	0.6442	0.6659	0.6822	0.6647	0.6648	0.6513	0.661
644	6645702	12.8685	142	34.75	1	4	1.15475	1.14925	1.17034	1.14739	1.16647	1.18369	1.17077	1.1581	1.145	1.16064	1.1547	1.1492	1.1703	1.1474	1.1665	1.1837	1.1708	1.1581	1.145	1.1606
645	6647790	1.67808	78	10	1	1	0.491799	0.438396	0.47	0.443627	0.470768	0.48413	0.465475	0.4509	0.45	0.462788	0.4918	0.4384	0.47	0.4436	0.4708	0.4841	0.4655	0.4509	0.45	0.4628
646	6648465	14.2315	161.525	50.875	1	4	1.49325	1.48367	1.49423	1.48017	1.5069	1.52076	1.51085	1.4836	1.4675	1.49344	1.4932	1.4837	1.4942	1.4802	1.5069	1.5208	1.5108	1.4836	1.4675	1.4934
647	6648876	3.50548	92.75	17	1	2	0.709266	0.62279	0.700935	0.629808	0.670747	0.684414	0.661805	0.630475	0.695	0.667249	0.7093	0.6228	0.7009	0.6298	0.6707	0.6844	0.6618	0.6305	0.695	0.6672
648	6650703	1.62831	77.6667	9.5	1	1	0.474601	0.427613	0.452261	0.432409	0.457182	0.470667	0.452718	0.442467	0.4325	0.449158	0.4746	0.4276	0.4523	0.4324	0.4572	0.4707	0.4527	0.4425	0.4325	0.4492
649	6657330	6.21918	113	18.6667	1	3	0.756254	0.747796	0.751534	0.748349	0.762782	0.780641	0.765458	0.775333	0.753333	0.760165	0.7563	0.7478	0.7515	0.7483	0.7628	0.7806	0.7655	0.7753	0.7533	0.7602
650	6663870	2.66575	93	14	0	1	0.620602	0.574583	0.605769	0.578822	0.604887	0.620047	0.601387	0.5936	0.59	0.598855	0.6206	0.5746	0.6058	0.5788	0.6049	0.62	0.6014	0.5936	0.59	0.5989
651	6666849	1.66301	81	11.75	0	1	0.549908	0.482521	0.530713	0.488632	0.521159	0.534472	0.514174	0.4916	0.51125	0.513825	0.5499	0.4825	0.5307	0.4886	0.5212	0.5345	0.5142	0.4916	0.5113	0.5138
652	6676526	4.35616	99.5	14.625	0	2	0.639556	0.614732	0.626045	0.61719	0.636071	0.652499	0.635782	0.64125	0.611875	0.630556	0.6396	0.6147	0.626	0.6172	0.6361	0.6525	0.6358	0.6413	0.6119	0.6306
653	6679834	12.8596	160.25	61.45	1	4	1.69485	1.59845	1.6692	1.6012	1.66276	1.67035	1.6539	1.61119	1.679	1.64899	1.6948	1.5984	1.6692	1.6012	1.6628	1.6704	1.6539	1.6112	1.679	1.649
654	6688287	2.63288	91	13	1	1	0.589683	0.548061	0.572816	0.552071	0.576266	0.591392	0.573246	0.5686	0.555	0.569682	0.5897	0.5481	0.5728	0.5521	0.5763	0.5914	0.5732	0.5686	0.555	0.5697
655	6692375	3.66918	98.25	15.125	0	2	0.654526	0.617888	0.642093	0.621242	0.644438	0.660348	0.642485	0.640025	0.629375	0.639158	0.6545	0.6179	0.6421	0.6212	0.6444	0.6603	0.6425	0.64	0.6294	0.6392
656	6692576	5.74247	111.25	22	0	2	0.846226	0.792858	0.848214	0.796695	0.828111	0.843927	0.824537	0.807325	0.87	0.828655	0.8462	0.7929	0.8482	0.7967	0.8281	0.8439	0.8245	0.8073	0.87	0.8287
657	6706005	1.53425	80	8.25	0	1	0.430262	0.411463	0.407125	0.414204	0.42878	0.443218	0.428174	0.4407	0.38875	0.421408	0.4303	0.4115	0.4071	0.4142	0.4288	0.4432	0.4282	0.4407	0.3888	0.4214
658	6706123	13.8959	155	34.5	1	4	1.14912	1.22085	1.16466	1.21211	1.203	1.22376	1.21878	1.2342	1.14	1.19627	1.1491	1.2208	1.1647	1.2121	1.203	1.2238	1.2188	1.2342	1.14	1.1963
659	6723177	1.69726	82.5	10.5	0	1	0.508719	0.466157	0.487562	0.470518	0.494149	0.508342	0.490535	0.48475	0.4675	0.48647	0.5087	0.4662	0.4876	0.4705	0.4941	0.5083	0.4905	0.4848	0.4675	0.4865
660	6725111	6.03562	107	20.5	1	3	0.80635	0.747992	0.80543	0.752419	0.785035	0.80053	0.78058	0.7622	0.8175	0.784226	0.8063	0.748	0.8054	0.7524	0.785	0.8005	0.7806	0.7622	0.8175	0.7842
661	6733645	11.4877	138.5	33.25	1	3	1.12075	1.10767	1.1359	1.10667	1.1279	1.14498	1.13102	1.11755	1.115	1.12305	1.1208	1.1077	1.1359	1.1067	1.1279	1.145	1.131	1.1176	1.115	1.123
662	6735051	4.76438	114.375	20.375	0	2	0.802983	0.782987	0.801812	0.784283	0.803407	0.820804	0.804569	0.805588	0.813125	0.802173	0.803	0.783	0.8018	0.7843	0.8034	0.8208	0.8046	0.8056	0.8131	0.8022
663	6740845	2.72534	90.5	12	1	1	0.55797	0.527619	0.539216	0.530853	0.550782	0.566209	0.549242	0.55275	0.52	0.543849	0.558	0.5276	0.5392	0.5309	0.5508	0.5662	0.5492	0.5528	0.52	0.5438
664	6745892	7.94795	124.333	30.3333	1	3	1.0531	0.985122	1.06648	0.989108	1.02861	1.04348	1.02353	0.9938	1.05667	1.02666	1.0531	0.9851	1.0665	0.9891	1.0286	1.0435	1.0235	0.9938	1.0567	1.0267
665	6757063	7.33973	110	18.5	0	3	0.751621	0.73056	0.746544	0.732196	0.751058	0.768264	0.75185	0.7549	0.7475	0.748277	0.7516	0.7306	0.7465	0.7322	0.7511	0.7683	0.7518	0.7549	0.7475	0.7483
666	6757565	6.81164	112.5	23	0	3	0.872302	0.81455	0.876106	0.818617	0.851911	0.867538	0.847791	0.82775	0.905	0.853507	0.8723	0.8146	0.8761	0.8186	0.8519	0.8675	0.8478	0.8278	0.905	0.8535
667	6758430	12.689	139	28	1	4	0.997372	1.03235	1.00847	1.02782	1.0298	1.04968	1.03976	1.0534	1.08	1.03541	0.9974	1.0323	1.0085	1.0278	1.0298	1.0497	1.0398	1.0534	1.08	1.0354
668	6770190	3.41461	96	14.3333	1	2	0.630745	0.593871	0.616613	0.597343	0.620349	0.636075	0.618241	0.616167	0.601667	0.614563	0.6307	0.5939	0.6166	0.5973	0.6203	0.6361	0.6182	0.6162	0.6017	0.6146
669	6779039	6.02945	109.9	16.125	0	3	0.683985	0.688666	0.673734	0.688448	0.697309	0.715548	0.701613	0.72389	0.664375	0.693063	0.684	0.6887	0.6737	0.6884	0.6973	0.7155	0.7016	0.7239	0.6644	0.6931
670	6785109	4.49589	104	18.5	1	2	0.751621	0.701448	0.746544	0.705468	0.734543	0.750274	0.731057	0.7183	0.7475	0.731861	0.7516	0.7014	0.7465	0.7055	0.7345	0.7503	0.7311	0.7183	0.7475	0.7319
671	6790709	4.53699	109.5	19	0	2	0.765481	0.73645	0.761468	0.738683	0.760532	0.777382	0.760208	0.75825	0.765	0.758162	0.7655	0.7365	0.7615	0.7387	0.7605	0.7774	0.7602	0.7583	0.765	0.7582
672	6799572	2.41918	90	14	1	1	0.620602	0.561085	0.605769	0.566374	0.597076	0.611517	0.591608	0.5753	0.59	0.591037	0.6206	0.5611	0.6058	0.5664	0.5971	0.6115	0.5916	0.5753	0.59	0.591
673	6816971	14	140	35	1	4	1.16037	1.14096	1.176	1.14027	1.16441	1.18096	1.16667	1.1491	1.15	1.15875	1.1604	1.141	1.176	1.1403	1.1644	1.181	1.1667	1.1491	1.15	1.1587
674	6820101	8.03288	120.25	23.625	1	3	0.888406	0.864655	0.893289	0.865831	0.887412	0.904696	0.888336	0.883025	0.926875	0.889169	0.8884	0.8647	0.8933	0.8658	0.8874	0.9047	0.8883	0.883	0.9269	0.8892
675	6823572	3.5863	95	14	1	2	0.620602	0.583515	0.605769	0.587045	0.610011	0.625646	0.607819	0.6058	0.59	0.604023	0.6206	0.5835	0.6058	0.587	0.61	0.6256	0.6078	0.6058	0.59	0.604
676	6843234	4.46575	106	17.5	0	2	0.723518	0.694602	0.716279	0.697022	0.718319	0.735015	0.717829	0.7177	0.7125	0.714754	0.7235	0.6946	0.7163	0.697	0.7183	0.735	0.7178	0.7177	0.7125	0.7148
677	6881944	5.70822	111	20.5	1	2	0.80635	0.768162	0.80543	0.770952	0.79654	0.813038	0.795037	0.7866	0.8175	0.795512	0.8063	0.7682	0.8054	0.771	0.7965	0.813	0.795	0.7866	0.8175	0.7955
678	6883407	5.14795	110	20	1	2	0.792842	0.755171	0.790909	0.757985	0.783217	0.79971	0.781736	0.7741	0.8	0.781741	0.7928	0.7552	0.7909	0.758	0.7832	0.7997	0.7817	0.7741	0.8	0.7817
679	6887638	10.8411	145	45	1	3	1.37494	1.30228	1.38519	1.30489	1.35159	1.36407	1.34629	1.3076	1.35	1.34298	1.3749	1.3023	1.3852	1.3049	1.3516	1.3641	1.3463	1.3076	1.35	1.343
680	6936001	8.40274	122	24.5	0	3	0.910712	0.88737	0.917031	0.888395	0.910137	0.927429	0.911196	0.9049	0.9575	0.912741	0.9107	0.8874	0.917	0.8884	0.9101	0.9274	0.9112	0.9049	0.9575	0.9127
681	6981376	5.02192	106	15	1	2	0.650799	0.650554	0.638095	0.650912	0.66117	0.678966	0.66458	0.6857	0.625	0.656197	0.6508	0.6506	0.6381	0.6509	0.6612	0.679	0.6646	0.6857	0.625	0.6562

## Sheet: 绝对差值
NO.	Patient num	Age(y)	Height(cm)	Weight(kg)	Gender(male=1;female=0)	age group(1=1-3;2=3-6;3=7-12;4=13-18)	F1	F2	F3	F4	F5	F6	F7	F8	F9	mean BSA	F1 ABS error	F2 ABS error	F3 ABS error	F4 ABS error	F5 ABS error	F6 ABS error	F7 ABS error	F8 ABS error	F9 ABS error
1	909885	9.60068	142	30	1	3	1.0452	1.0797	1.0583	0.9746	1.0778	1.0975	1.0878	1.0973	1.15	1.0742	0.029	0.0055	0.0159	0.0996	0.0036	0.0233	0.0136	0.0231	0.0758
2	1215065	7.10411	106.333	29.5	1	3	1.0334	0.8692	1.046	0.8715	0.9524	0.9629	0.9335	0.8733	1.1325	0.9638	0.0696	0.0946	0.0822	0.0923	0.0114	0.0009	0.0303	0.0905	0.1687
3	1300153	9.89315	134	24.5	1	3	0.9107	0.9498	0.917	0.8757	0.9446	0.9649	0.955	0.9781	0.9575	0.9393	0.0286	0.0105	0.0223	0.0636	0.0053	0.0256	0.0157	0.0388	0.0182
4	1314997	13.5863	148	31.6667	0	4	1.0843	1.1384	1.0986	1.0123	1.128	1.1483	1.141	1.1552	1.0833	1.1099	0.0256	0.0285	0.0113	0.0976	0.0181	0.0384	0.0311	0.0453	0.0266
5	1385692	7.34247	117	22.25	1	3	0.8528	0.8263	0.8552	0.8003	0.85	0.8671	0.8504	0.8456	0.8788	0.8474	0.0054	0.0211	0.0078	0.0471	0.0026	0.0197	0.003	0.0018	0.0314
6	1388883	12.3447	152.167	47.4167	0	4	1.4242	1.379	1.4312	1.214	1.417	1.4301	1.4157	1.3823	1.3983	1.388	0.0362	0.009	0.0432	0.174	0.029	0.0421	0.0277	0.0057	0.0103
7	1817050	2.77808	92.75	15.25	0	1	0.6582	0.5947	0.6461	0.6266	0.6327	0.6472	0.6268	0.6081	0.6338	0.6305	0.0277	0.0358	0.0156	0.0039	0.0022	0.0167	0.0037	0.0224	0.0033
8	1818367	3.8274	94	13	0	2	0.5897	0.5611	0.5728	0.5884	0.5837	0.5996	0.5826	0.5869	0.555	0.58	0.0097	0.0189	0.0072	0.0084	0.0037	0.0196	0.0026	0.0069	0.025
9	1838209	12.6822	148.833	35.6667	0	4	1.1753	1.2023	1.191	1.067	1.2052	1.2237	1.2143	1.2115	1.1633	1.1837	0.0084	0.0186	0.0073	0.1167	0.0215	0.04	0.0306	0.0278	0.0204
10	1841227	7.04932	125	25	1	3	0.9233	0.9109	0.9304	0.8613	0.929	0.9468	0.9317	0.9296	0.975	0.9264	0.0031	0.0155	0.004	0.0651	0.0026	0.0204	0.0053	0.0032	0.0486
11	1841819	12.2993	149	42.125	0	4	1.3151	1.2915	1.3283	1.1457	1.3186	1.3338	1.3204	1.2952	1.2925	1.2934	0.0217	0.0019	0.0349	0.1477	0.0252	0.0404	0.027	0.0018	0.0009
12	1865391	2.35616	87.25	11.5	1	1	0.5418	0.5046	0.5222	0.5436	0.5306	0.5455	0.5279	0.5265	0.5025	0.5272	0.0146	0.0226	0.005	0.0164	0.0034	0.0183	0.0007	0.0007	0.0247
13	1869595	8.47808	130	29	0	3	1.0214	0.9982	1.0336	0.9305	1.0219	1.039	1.0233	1.0113	1.115	1.0216	0.0002	0.0234	0.012	0.0911	0.0003	0.0174	0.0017	0.0103	0.0934
14	1870554	8.93219	134.75	25.125	1	3	0.9265	0.9639	0.9338	0.8869	0.9596	0.9798	0.9698	0.9907	0.9794	0.9545	0.028	0.0094	0.0207	0.0676	0.0051	0.0253	0.0153	0.0362	0.0249
16	1894551	8.60959	126.5	34	0	3	1.1378	1.0471	1.1532	0.9858	1.1012	1.1147	1.093	1.054	1.13	1.0908	0.047	0.0437	0.0624	0.105	0.0104	0.0239	0.0022	0.0368	0.0392
17	1901305	3.9137	97.5	13.5	0	2	0.6052	0.5855	0.5894	0.6058	0.6044	0.6208	0.6047	0.6147	0.5725	0.6003	0.0049	0.0148	0.0109	0.0055	0.0041	0.0205	0.0044	0.0144	0.0278
18	1902218	10.3541	132.5	34	0	3	1.1378	1.0829	1.1532	1.0024	1.1216	1.1367	1.1187	1.0906	1.13	1.1082	0.0296	0.0253	0.045	0.1058	0.0134	0.0285	0.0105	0.0176	0.0218
19	1903282	10.7938	139.75	28.625	1	3	1.0125	1.0462	1.0242	0.9499	1.0443	1.0641	1.0541	1.066	1.1019	1.0403	0.0278	0.0059	0.0161	0.0904	0.004	0.0238	0.0138	0.0257	0.0616
20	1920761	1.51233	80.5	9.75	0	1	0.4832	0.4437	0.4612	0.4922	0.4702	0.4843	0.4669	0.463	0.4413	0.4673	0.0159	0.0236	0.0061	0.0249	0.0029	0.017	0.0004	0.0043	0.026
21	1920848	2.12511	89	11.6667	0	1	0.5472	0.5151	0.5279	0.5509	0.5389	0.5541	0.5371	0.5393	0.5083	0.5354	0.0118	0.0203	0.0075	0.0155	0.0035	0.0187	0.0017	0.0039	0.0271
22	1925313	3.6937	122	18.1	1	2	0.7404	0.7802	0.7345	0.7442	0.7734	0.7936	0.7832	0.823	0.7335	0.7673	0.0269	0.0129	0.0328	0.0231	0.0061	0.0263	0.0159	0.0557	0.0338
23	1927246	4.90685	112	22.5	1	2	0.8593	0.8044	0.8622	0.7915	0.8404	0.8562	0.8367	0.8183	0.8875	0.8396	0.0197	0.0352	0.0226	0.0481	0.0008	0.0166	0.0029	0.0213	0.0479
24	1933171	9.21735	127	28.3333	1	3	1.0054	0.9718	1.0169	0.9136	0.9999	1.0166	0.9998	0.9845	1.0917	1	0.0054	0.0282	0.0169	0.0864	0.0001	0.0166	0.0002	0.0155	0.0917
25	1945410	10.8877	141.333	30	0	3	1.0452	1.076	1.0583	0.973	1.0758	1.0953	1.0853	1.0932	1.15	1.0725	0.0273	0.0035	0.0142	0.0995	0.0033	0.0228	0.0128	0.0207	0.0775
26	1962160	6.26986	109.625	16.25	0	3	0.6876	0.6897	0.6776	0.6839	0.6995	0.7176	0.7034	0.7238	0.6688	0.6947	0.0071	0.005	0.0171	0.0108	0.0048	0.0229	0.0087	0.0291	0.0259
27	1964185	6.12945	111.375	18.75	0	3	0.7586	0.7414	0.754	0.731	0.7602	0.7777	0.7616	0.7665	0.7563	0.7564	0.0022	0.015	0.0024	0.0254	0.0038	0.0213	0.0052	0.0101	0.0001
28	1966728	10.5267	141.125	31.625	1	3	1.0833	1.0992	1.0976	0.9945	1.1061	1.1247	1.1134	1.1128	1.0825	1.0905	0.0072	0.0087	0.0071	0.096	0.0156	0.0342	0.0229	0.0223	0.008
29	1966750	12.8724	149.143	40.8571	0	4	1.2883	1.2757	1.3024	1.1313	1.2976	1.3135	1.301	1.2798	1.2671	1.273	0.0153	0.0027	0.0294	0.1417	0.0246	0.0405	0.028	0.0068	0.0059
30	1981158	4.73973	104	16	1	2	0.6803	0.6595	0.6698	0.6666	0.6794	0.6963	0.6799	0.6863	0.66	0.6753	0.005	0.0158	0.0055	0.0087	0.0041	0.021	0.0046	0.011	0.0153
31	1984701	3.0589	90.5	13.125	1	2	0.5936	0.5481	0.577	0.5827	0.578	0.5929	0.5744	0.5672	0.5594	0.5748	0.0188	0.0267	0.0022	0.0079	0.0032	0.0181	0.0004	0.0076	0.0154
32	1998556	1.38995	77	10	0	1	0.4918	0.4343	0.47	0.4896	0.4684	0.4815	0.4625	0.4448	0.45	0.4659	0.0259	0.0316	0.0041	0.0237	0.0025	0.0156	0.0034	0.0211	0.0159
33	2002828	3.92603	104	15.8333	0	2	0.6755	0.6565	0.6646	0.6636	0.6756	0.6925	0.6763	0.6842	0.6542	0.6714	0.0041	0.0149	0.0068	0.0078	0.0042	0.0211	0.0049	0.0128	0.0172
34	2018045	2.12397	80	12.3125	1	1	0.568	0.4878	0.5498	0.5423	0.5318	0.5446	0.5231	0.4927	0.5309	0.5301	0.0379	0.0423	0.0197	0.0122	0.0017	0.0145	0.007	0.0374	0.0008
35	2021176	13.9979	157.5	40	1	4	1.27	1.3152	1.2846	1.1435	1.3109	1.3295	1.3229	1.3199	1.25	1.2829	0.0129	0.0323	0.0017	0.1394	0.028	0.0466	0.04	0.037	0.0329
36	2021695	2.24384	85	11	0	1	0.5254	0.4859	0.505	0.5284	0.5127	0.5273	0.5096	0.5064	0.485	0.5095	0.0159	0.0236	0.0045	0.0189	0.0032	0.0178	0.0001	0.0031	0.0245
37	2026583	4.86575	105	17	1	2	0.7093	0.6814	0.7009	0.6864	0.7046	0.7212	0.7042	0.7052	0.695	0.7009	0.0084	0.0195	0	0.0145	0.0037	0.0203	0.0033	0.0043	0.0059
38	2041306	6.14795	110.5	16.5	1	3	0.6949	0.6982	0.6854	0.6903	0.7075	0.7257	0.7117	0.7324	0.6775	0.7026	0.0077	0.0044	0.0172	0.0123	0.0049	0.0231	0.0091	0.0298	0.0251
39	2043449	5.49247	107.75	17	1	2	0.7093	0.6943	0.7009	0.6928	0.7118	0.7292	0.7133	0.722	0.695	0.7076	0.0017	0.0133	0.0067	0.0148	0.0042	0.0216	0.0057	0.0144	0.0126
40	2043555	3.7105	96	15.6667	1	2	0.6706	0.6168	0.6593	0.6418	0.6507	0.6659	0.6464	0.6332	0.6483	0.6481	0.0225	0.0313	0.0112	0.0063	0.0026	0.0178	0.0017	0.0149	0.0002
41	2059378	1.71781	84.25	11	1	1	0.5254	0.4828	0.505	0.5267	0.5109	0.5253	0.5074	0.5018	0.485	0.5078	0.0176	0.025	0.0028	0.0189	0.0031	0.0175	0.0004	0.006	0.0228
42	2064287	12.7877	147.125	34.75	0	4	1.1547	1.1792	1.1703	1.0509	1.183	1.2016	1.1917	1.1894	1.145	1.1629	0.0082	0.0163	0.0074	0.112	0.0201	0.0387	0.0288	0.0265	0.0179
43	2064397	1.86575	83	12.75	1	1	0.5818	0.5085	0.5645	0.5578	0.5499	0.5632	0.5422	0.5166	0.5463	0.5479	0.0339	0.0394	0.0166	0.0099	0.002	0.0153	0.0057	0.0313	0.0016
44	2080046	10.3205	124	23	0	3	0.8723	0.8741	0.8761	0.8289	0.8854	0.904	0.8901	0.8979	0.905	0.8815	0.0092	0.0074	0.0054	0.0526	0.0039	0.0225	0.0086	0.0164	0.0235
45	2082861	2.80731	95	13.8333	0	1	0.6155	0.5806	0.6003	0.6064	0.6061	0.6218	0.6042	0.6037	0.5842	0.6025	0.013	0.0219	0.0022	0.0039	0.0036	0.0193	0.0017	0.0012	0.0183
46	2111274	2.01575	88	13.25	0	1	0.5975	0.5392	0.5811	0.5791	0.5745	0.5888	0.5691	0.5535	0.5638	0.5719	0.0256	0.0327	0.0092	0.0072	0.0026	0.0169	0.0028	0.0184	0.0081
47	2114705	4.6274	108	19.875	1	2	0.7894	0.7432	0.7873	0.741	0.7749	0.791	0.7722	0.7603	0.7956	0.7728	0.0166	0.0296	0.0145	0.0318	0.0021	0.0182	0.0006	0.0125	0.0228
48	2130739	2.19315	85	12.125	1	1	0.562	0.5064	0.5435	0.5507	0.5403	0.5544	0.5351	0.5208	0.5244	0.5375	0.0245	0.0311	0.006	0.0132	0.0028	0.0169	0.0024	0.0167	0.0131
49	2132896	4.71164	109	15.5	1	2	0.6656	0.6732	0.654	0.6689	0.6804	0.6987	0.6851	0.7104	0.6425	0.6754	0.0098	0.0022	0.0214	0.0065	0.005	0.0233	0.0097	0.035	0.0329
50	2133711	4.73881	104.5	18.6667	1	2	0.7563	0.7066	0.7515	0.713	0.7395	0.7553	0.7361	0.7235	0.7533	0.7372	0.0191	0.0306	0.0143	0.0242	0.0023	0.0181	0.0011	0.0137	0.0161
51	2134282	4.35342	105.5	19.8333	0	2	0.7883	0.73	0.786	0.7341	0.7669	0.7823	0.7624	0.7445	0.7942	0.7654	0.0229	0.0354	0.0206	0.0313	0.0015	0.0169	0.003	0.0209	0.0288
52	2137590	2.32603	84.5	12	1	1	0.558	0.502	0.5392	0.5472	0.536	0.55	0.5307	0.5162	0.52	0.5333	0.0247	0.0313	0.0059	0.0139	0.0027	0.0167	0.0026	0.0171	0.0133
53	2140984	7.82466	121	25.25	0	3	0.9296	0.8935	0.9371	0.8548	0.922	0.9387	0.9212	0.9084	0.9838	0.921	0.0086	0.0275	0.0161	0.0662	0.001	0.0177	0.0002	0.0126	0.0628
54	2153157	7.93904	125.25	25	0	3	0.9233	0.9122	0.9304	0.8619	0.9297	0.9476	0.9326	0.9311	0.975	0.9271	0.0038	0.0149	0.0033	0.0652	0.0026	0.0205	0.0055	0.004	0.0479
55	2164919	5.14589	111.5	21.5	1	2	0.833	0.7864	0.8341	0.7751	0.8187	0.8348	0.816	0.8025	0.8525	0.817	0.016	0.0306	0.0171	0.0419	0.0017	0.0178	0.001	0.0145	0.0355
56	2179684	9.61096	147	37.5	0	3	1.2158	1.2172	1.2314	1.0851	1.232	1.2491	1.2374	1.2238	1.2	1.2102	0.0056	0.007	0.0212	0.1251	0.0218	0.0389	0.0272	0.0136	0.0102
57	2181942	5.5137	147	37.5	1	2	1.2158	1.2172	1.2314	1.0851	1.232	1.2491	1.2374	1.2238	1.2	1.2102	0.0056	0.007	0.0212	0.1251	0.0218	0.0389	0.0272	0.0136	0.0102
58	2184813	6.27397	118	22.5	1	3	0.8593	0.8354	0.8622	0.8066	0.858	0.8753	0.8588	0.8549	0.8875	0.8553	0.004	0.0199	0.0069	0.0487	0.0027	0.02	0.0035	0.0004	0.0322
59	2186671	6.11233	121.75	38.5	1	3	1.2376	1.0737	1.2529	1.0249	1.1596	1.1693	1.1411	1.0826	1.22	1.1513	0.0863	0.0776	0.1016	0.1264	0.0083	0.018	0.0102	0.0687	0.0687
60	2196458	13.8151	157.75	49.25	1	4	1.461	1.4385	1.465	1.2499	1.467	1.4807	1.469	1.4398	1.435	1.434	0.027	0.0045	0.031	0.1841	0.033	0.0467	0.035	0.0058	0.001
61	2201885	12.4411	151	33.25	0	4	1.1208	1.1793	1.1359	1.0411	1.1672	1.1875	1.181	1.1938	1.115	1.1468	0.026	0.0325	0.0109	0.1057	0.0204	0.0407	0.0342	0.047	0.0318
62	2207468	6.67671	117	17.375	0	3	0.72	0.7439	0.7125	0.7204	0.7441	0.7635	0.7515	0.7832	0.7081	0.7386	0.0186	0.0053	0.0261	0.0182	0.0055	0.0249	0.0129	0.0446	0.0305
63	2215800	7.71781	130	26	1	3	0.9483	0.953	0.9569	0.8883	0.9637	0.9822	0.969	0.9729	1.01	0.9605	0.0122	0.0075	0.0036	0.0722	0.0032	0.0217	0.0085	0.0124	0.0495
64	2227094	3.35753	96	14.25	1	2	0.6282	0.5924	0.6139	0.6164	0.6184	0.6342	0.6164	0.6151	0.5988	0.6149	0.0133	0.0225	0.001	0.0015	0.0035	0.0193	0.0015	0.0002	0.0161
65	2228825	6.84247	120.5	23.75	0	3	0.8916	0.8679	0.8967	0.8316	0.8907	0.908	0.8916	0.8862	0.9313	0.8884	0.0032	0.0205	0.0083	0.0568	0.0023	0.0196	0.0032	0.0022	0.0429
66	2243997	11.0776	141.667	31.6667	1	3	1.0843	1.1029	1.0986	0.9964	1.1086	1.1273	1.1163	1.1166	1.0833	1.0927	0.0084	0.0102	0.0059	0.0963	0.0159	0.0346	0.0236	0.0239	0.0094
67	2268974	1.74315	77.5	10.375	1	1	0.5045	0.4432	0.4832	0.4985	0.479	0.492	0.4726	0.4527	0.4631	0.4765	0.028	0.0333	0.0067	0.022	0.0025	0.0155	0.0039	0.0238	0.0134
68	2269652	3.61826	97	17.1667	1	2	0.714	0.646	0.7061	0.6697	0.6864	0.701	0.6801	0.6585	0.7008	0.6847	0.0293	0.0387	0.0214	0.015	0.0017	0.0163	0.0046	0.0262	0.0161
69	2279865	5.40068	117.25	25.625	1	2	0.939	0.8788	0.947	0.8504	0.9178	0.9333	0.9136	0.8903	0.9969	0.9186	0.0204	0.0398	0.0284	0.0682	0.0008	0.0147	0.005	0.0283	0.0783
70	2282790	5.39543	113	20.6667	1	2	0.8108	0.7809	0.8102	0.7658	0.8057	0.8226	0.8054	0.8009	0.8233	0.8029	0.0079	0.022	0.0073	0.0371	0.0028	0.0197	0.0025	0.002	0.0204
71	2287662	2.01918	89.5	13.75	1	1	0.6129	0.5546	0.5976	0.5919	0.59	0.6044	0.5847	0.5691	0.5813	0.5874	0.0255	0.0328	0.0102	0.0045	0.0026	0.017	0.0027	0.0183	0.0061
72	2315242	6.32055	119.25	22.875	0	3	0.8691	0.8477	0.8726	0.8154	0.8693	0.8867	0.8705	0.8673	0.9006	0.8666	0.0025	0.0189	0.006	0.0512	0.0027	0.0201	0.0039	0.0007	0.034
74	2332069	10.7445	139.5	31.25	1	3	1.0746	1.0845	1.0887	0.9853	1.094	1.1124	1.1004	1.0981	1.075	1.0792	0.0046	0.0053	0.0095	0.0939	0.0148	0.0332	0.0212	0.0189	0.0042
75	2336395	14.347	160	41.6667	0	4	1.3054	1.3536	1.319	1.1701	1.3484	1.3668	1.3608	1.3564	1.2833	1.3182	0.0128	0.0354	0.0008	0.1481	0.0302	0.0486	0.0426	0.0382	0.0349
76	2349402	8.64932	122	26.6667	1	3	0.9648	0.9199	0.9743	0.8775	0.9526	0.9688	0.9506	0.9326	1.0333	0.9527	0.0121	0.0328	0.0216	0.0752	0.0001	0.0161	0.0021	0.0201	0.0806
77	2361026	2.58288	92.5	13.375	1	1	0.6014	0.5613	0.5852	0.592	0.589	0.6043	0.5862	0.5826	0.5681	0.5856	0.0158	0.0243	0.0004	0.0064	0.0034	0.0187	0.0006	0.003	0.0175
78	2367527	3.45205	92	13	0	2	0.5897	0.5524	0.5728	0.5838	0.5788	0.5941	0.5764	0.5747	0.555	0.5753	0.0144	0.0229	0.0025	0.0085	0.0035	0.0188	0.0011	0.0006	0.0203
79	2382919	4.70411	105.5	16.875	1	2	0.7057	0.6816	0.6971	0.6854	0.7031	0.7199	0.7032	0.7067	0.6906	0.6993	0.0064	0.0177	0.0022	0.0139	0.0038	0.0206	0.0039	0.0074	0.0087
80	2400604	3.3379	91.6667	12.6667	1	2	0.5792	0.5449	0.5617	0.5766	0.5699	0.5853	0.5679	0.5684	0.5433	0.5664	0.0128	0.0215	0.0047	0.0102	0.0035	0.0189	0.0015	0.002	0.0231
81	2423660	1.54429	75.3333	8	0	1	0.4211	0.3888	0.398	0.4418	0.4118	0.4253	0.4092	0.409	0.38	0.4094	0.0117	0.0206	0.0114	0.0324	0.0024	0.0159	0.0002	0.0004	0.0294
82	2435913	12.5041	139.5	30.75	1	4	1.0629	1.0771	1.0766	0.9786	1.0846	1.1032	1.0916	1.0917	1.065	1.0701	0.0072	0.007	0.0065	0.0915	0.0145	0.0331	0.0215	0.0216	0.0051
83	2455185	2.39384	87	11.625	0	1	0.5459	0.5059	0.5264	0.5456	0.5331	0.5478	0.53	0.5266	0.5069	0.5298	0.0161	0.0239	0.0034	0.0158	0.0033	0.018	0.0002	0.0032	0.0229
84	2461437	7.03562	116.9	23.25	1	3	0.8788	0.8414	0.883	0.8151	0.87	0.8866	0.8689	0.8578	0.9138	0.8684	0.0104	0.027	0.0146	0.0533	0.0016	0.0182	0.0005	0.0106	0.0454
85	2464973	4.32192	105	17.5	1	2	0.7235	0.6898	0.7163	0.6949	0.7156	0.7321	0.7144	0.7116	0.7125	0.7123	0.0112	0.0225	0.004	0.0174	0.0033	0.0198	0.0021	0.0007	0.0002
86	2477567	3.10411	93	13	1	2	0.5897	0.5568	0.5728	0.5861	0.5813	0.5968	0.5795	0.5808	0.555	0.5776	0.0121	0.0208	0.0048	0.0085	0.0037	0.0192	0.0019	0.0032	0.0226
87	2480109	2.3863	87.25	11.225	0	1	0.5328	0.4994	0.5127	0.5381	0.5237	0.5387	0.5216	0.523	0.4929	0.5203	0.0125	0.0209	0.0076	0.0178	0.0034	0.0184	0.0013	0.0027	0.0274
88	2481934	10.0749	128.667	32.8333	0	3	1.1112	1.0445	1.1262	0.9772	1.088	1.1027	1.0833	1.0522	1.1067	1.0769	0.0343	0.0324	0.0493	0.0997	0.0111	0.0258	0.0064	0.0247	0.0298
89	2496346	1.64658	87	12.5	1	1	0.5739	0.5217	0.5561	0.5626	0.5543	0.5687	0.5496	0.5378	0.5375	0.5514	0.0225	0.0297	0.0047	0.0112	0.0029	0.0173	0.0018	0.0136	0.0139
90	2500350	8.66712	123	22.875	1	3	0.8691	0.867	0.8726	0.8245	0.88	0.8983	0.8841	0.8902	0.9006	0.8763	0.0072	0.0093	0.0037	0.0518	0.0037	0.022	0.0078	0.0139	0.0243
91	2511628	9.07671	134	24.5	1	3	0.9107	0.9498	0.917	0.8757	0.9446	0.9649	0.955	0.9781	0.9575	0.9393	0.0286	0.0105	0.0223	0.0636	0.0053	0.0256	0.0157	0.0388	0.0182
92	2513037	9.18562	147.125	44.125	1	3	1.3569	1.3052	1.3681	1.1631	1.3451	1.3587	1.3429	1.3094	1.3325	1.3202	0.0367	0.015	0.0479	0.1571	0.0249	0.0385	0.0227	0.0108	0.0123
93	2513444	7.55411	121.25	23.625	0	3	0.8884	0.8699	0.8933	0.8316	0.8903	0.9079	0.892	0.8891	0.9269	0.8877	0.0007	0.0178	0.0056	0.0561	0.0026	0.0202	0.0043	0.0014	0.0392
94	2514639	3.30959	100.267	18.1667	0	2	0.7423	0.6778	0.7365	0.6943	0.7169	0.7319	0.7113	0.6913	0.7358	0.7154	0.0269	0.0376	0.0211	0.0211	0.0015	0.0165	0.0041	0.0241	0.0204
95	2516620	10.4548	135	31.6667	0	3	1.0843	1.065	1.0986	0.9792	1.0876	1.1046	1.0897	1.0759	1.0833	1.0743	0.01	0.0093	0.0243	0.0951	0.0133	0.0303	0.0154	0.0016	0.009
96	2528018	3.45788	99.125	17.8125	1	2	0.7324	0.6666	0.7258	0.6857	0.7062	0.721	0.7003	0.6798	0.7234	0.7046	0.0278	0.038	0.0212	0.0189	0.0016	0.0164	0.0043	0.0248	0.0188
97	2551187	5.21438	107	15.5	1	2	0.6656	0.6642	0.654	0.6645	0.6754	0.6933	0.6787	0.6982	0.6425	0.6707	0.0051	0.0065	0.0167	0.0062	0.0047	0.0226	0.008	0.0275	0.0282
98	2587243	2.79589	93	12.5	0	1	0.5739	0.5476	0.5561	0.5764	0.5691	0.5849	0.5683	0.5744	0.5375	0.5654	0.0085	0.0178	0.0093	0.011	0.0037	0.0195	0.0029	0.009	0.0279
99	2589392	3.86712	103	20	1	2	0.7928	0.72	0.7909	0.7303	0.7631	0.7778	0.7565	0.7314	0.8	0.7625	0.0303	0.0425	0.0284	0.0322	0.0006	0.0153	0.006	0.0311	0.0375
100	2589946	5.41575	108.75	19.625	0	2	0.7826	0.7429	0.7799	0.7389	0.7718	0.7881	0.77	0.7617	0.7869	0.7692	0.0134	0.0263	0.0107	0.0303	0.0026	0.0189	0.0008	0.0075	0.0177
101	2591212	7.55411	122.5	19.375	1	3	0.7758	0.8055	0.7726	0.7672	0.8035	0.8234	0.812	0.8424	0.7781	0.7978	0.022	0.0077	0.0252	0.0306	0.0057	0.0256	0.0142	0.0446	0.0197
102	2591631	5.17877	113.5	19.75	0	2	0.786	0.7684	0.7836	0.7524	0.7877	0.8051	0.7891	0.7923	0.7913	0.784	0.002	0.0156	0.0004	0.0316	0.0037	0.0211	0.0051	0.0083	0.0073
103	2592765	3.87763	99.6667	16.1667	1	2	0.6852	0.6423	0.675	0.6593	0.6717	0.6875	0.669	0.662	0.6658	0.6687	0.0165	0.0264	0.0063	0.0094	0.003	0.0188	0.0003	0.0067	0.0029
104	2592828	9.75274	137.5	33.25	1	3	1.1208	1.1019	1.1359	1.0064	1.1247	1.1415	1.1269	1.1115	1.115	1.1094	0.0114	0.0075	0.0265	0.103	0.0153	0.0321	0.0175	0.0021	0.0056
105	2593618	14.295	159.333	53.1667	0	4	1.5381	1.4968	1.5343	1.2959	1.5347	1.5467	1.534	1.4996	1.5133	1.4993	0.0388	0.0025	0.035	0.2034	0.0354	0.0474	0.0347	0.0003	0.014
106	2607828	2.36849	91	13.625	0	1	0.6091	0.5591	0.5935	0.5932	0.591	0.6059	0.5869	0.5766	0.5769	0.588	0.0211	0.0289	0.0055	0.0052	0.003	0.0179	0.0011	0.0114	0.0111
107	2627123	14.2356	156.75	40.125	1	4	1.2727	1.3124	1.2872	1.143	1.3106	1.3289	1.3218	1.3169	1.2525	1.2829	0.0102	0.0295	0.0043	0.1399	0.0277	0.046	0.0389	0.034	0.0304
108	2628968	7.45205	113.5	21.25	1	3	0.8264	0.7927	0.827	0.7762	0.8193	0.836	0.8185	0.8115	0.8438	0.8168	0.0096	0.0241	0.0102	0.0406	0.0025	0.0192	0.0017	0.0053	0.027
109	2633650	3.99863	101	17.25	1	2	0.7164	0.6666	0.7086	0.681	0.6993	0.7149	0.6957	0.684	0.7038	0.6967	0.0197	0.0301	0.0119	0.0157	0.0026	0.0182	0.001	0.0127	0.0071
110	2666271	2.75799	87	13.5	1	1	0.6052	0.5391	0.5894	0.5813	0.5777	0.5916	0.5712	0.5506	0.5725	0.5754	0.0298	0.0363	0.014	0.0059	0.0023	0.0162	0.0042	0.0248	0.0029
111	2674839	4.03562	108	19	1	2	0.7655	0.7291	0.7615	0.727	0.7564	0.7729	0.755	0.7491	0.765	0.7535	0.012	0.0244	0.008	0.0265	0.0029	0.0194	0.0015	0.0044	0.0115
112	2686017	12.1333	145	30	1	4	1.0452	1.0961	1.0583	0.982	1.0868	1.1072	1.0992	1.1156	1.15	1.0823	0.0371	0.0138	0.024	0.1003	0.0045	0.0249	0.0169	0.0333	0.0677
113	2690787	4.83425	110	20	1	2	0.7928	0.7552	0.7909	0.7479	0.7832	0.7997	0.7817	0.7741	0.8	0.7806	0.0122	0.0254	0.0103	0.0327	0.0026	0.0191	0.0011	0.0065	0.0194
115	2711302	2.90822	93	14.25	1	1	0.6282	0.5789	0.6139	0.6094	0.6107	0.6257	0.6067	0.5968	0.5988	0.6077	0.0205	0.0288	0.0062	0.0017	0.003	0.018	0.001	0.0109	0.0089
116	2739918	10.6484	153.333	68	1	3	1.8136	1.6162	1.7658	1.4189	1.7254	1.7272	1.7019	1.6528	1.81	1.6924	0.1212	0.0762	0.0734	0.2735	0.033	0.0348	0.0095	0.0396	0.1176
117	2762606	5.33356	111	17.875	0	2	0.7341	0.7247	0.7277	0.7154	0.74	0.7577	0.7424	0.753	0.7256	0.7356	0.0015	0.0109	0.0079	0.0202	0.0044	0.0221	0.0068	0.0174	0.01
118	2769079	1.35982	78	8.5	0	1	0.4393	0.4091	0.4162	0.4591	0.4314	0.4453	0.4291	0.4317	0.3975	0.4288	0.0105	0.0197	0.0126	0.0303	0.0026	0.0165	0.0003	0.0029	0.0313
119	2803710	12.0089	136	32.75	0	4	1.1093	1.0861	1.1242	0.996	1.1107	1.1274	1.1123	1.0959	1.105	1.0963	0.013	0.0102	0.0279	0.1003	0.0144	0.0311	0.016	0.0004	0.0087
120	2806972	1.41164	75.5	8.875	0	1	0.4527	0.407	0.4298	0.4621	0.4358	0.4491	0.4314	0.4213	0.4106	0.4333	0.0194	0.0263	0.0035	0.0288	0.0025	0.0158	0.0019	0.012	0.0227
121	2827040	3.87397	101	17	1	2	0.7093	0.6625	0.7009	0.6768	0.6938	0.7095	0.6906	0.6808	0.695	0.691	0.0183	0.0285	0.0099	0.0142	0.0028	0.0185	0.0004	0.0102	0.004
122	2837909	12.9425	160.25	44.75	1	4	1.3698	1.3969	1.3803	1.2069	1.402	1.4189	1.4114	1.3974	1.345	1.3698	0	0.0271	0.0105	0.1629	0.0322	0.0491	0.0416	0.0276	0.0248
123	2839190	5.74977	112	18	1	2	0.7376	0.7316	0.7315	0.7199	0.7454	0.7633	0.7483	0.7607	0.73	0.7409	0.0033	0.0093	0.0094	0.021	0.0045	0.0224	0.0074	0.0198	0.0109
124	2863357	7.79726	126	24.5	1	3	0.9107	0.9084	0.917	0.8564	0.9219	0.9402	0.926	0.9293	0.9575	0.9186	0.0079	0.0102	0.0016	0.0622	0.0033	0.0216	0.0074	0.0107	0.0389
125	2918170	2.66575	85.5	12	0	1	0.558	0.5063	0.5392	0.5495	0.5385	0.5528	0.5339	0.5223	0.52	0.5356	0.0224	0.0293	0.0036	0.0139	0.0029	0.0172	0.0017	0.0133	0.0156
126	2920311	8.34932	141	44.5	1	3	1.3646	1.2701	1.3755	1.1495	1.3287	1.3403	1.3202	1.2768	1.34	1.3073	0.0573	0.0372	0.0682	0.1578	0.0214	0.033	0.0129	0.0305	0.0327
127	2922338	7.55616	121	20	1	3	0.7928	0.8092	0.7909	0.7742	0.8134	0.8326	0.8199	0.8412	0.8	0.8082	0.0154	0.001	0.0173	0.034	0.0052	0.0244	0.0117	0.033	0.0082
128	2935495	3.62671	96.625	12.875	0	2	0.5858	0.5701	0.5687	0.5918	0.5871	0.6036	0.5879	0.6013	0.5506	0.583	0.0028	0.0129	0.0143	0.0088	0.0041	0.0206	0.0049	0.0183	0.0324
129	2935931	12.2438	141.5	36.375	0	4	1.191	1.1688	1.2067	1.0565	1.1938	1.21	1.1957	1.1759	1.1775	1.1751	0.0159	0.0063	0.0316	0.1186	0.0187	0.0349	0.0206	0.0008	0.0024
130	2937331	12.0365	164	46	0	4	1.3954	1.4372	1.4044	1.2314	1.4361	1.4532	1.4476	1.4363	1.37	1.4013	0.0059	0.0359	0.0031	0.1699	0.0348	0.0519	0.0463	0.035	0.0313
131	2954191	7.15342	113.75	19.875	0	3	0.7894	0.7717	0.7873	0.755	0.791	0.8085	0.7925	0.7954	0.7956	0.7874	0.002	0.0157	0.0001	0.0324	0.0036	0.0211	0.0051	0.008	0.0082
132	2954987	5.93973	107	17.5	1	2	0.7235	0.6993	0.7163	0.6996	0.721	0.7379	0.7212	0.7238	0.7125	0.7172	0.0063	0.0179	0.0009	0.0176	0.0038	0.0207	0.004	0.0066	0.0047
133	2975298	10.7534	127.667	24	1	3	0.898	0.9091	0.9035	0.853	0.9164	0.9354	0.9226	0.9331	0.94	0.9123	0.0143	0.0032	0.0088	0.0593	0.0041	0.0231	0.0103	0.0208	0.0277
134	2976771	1.96301	86.25	13.75	1	1	0.6129	0.5399	0.5976	0.5841	0.5814	0.5951	0.574	0.5492	0.5813	0.5795	0.0334	0.0396	0.0181	0.0046	0.0019	0.0156	0.0055	0.0303	0.0018
135	2981889	9.96438	127.25	27.5	1	3	0.9852	0.9609	0.9957	0.9027	0.9848	1.0019	0.9859	0.9753	1.0625	0.9839	0.0013	0.023	0.0118	0.0812	0.0009	0.018	0.002	0.0086	0.0786
136	2983778	3.16027	93.25	14.5	1	2	0.6358	0.5844	0.622	0.6145	0.6171	0.6321	0.6129	0.6015	0.6075	0.6142	0.0216	0.0298	0.0078	0.0003	0.0029	0.0179	0.0013	0.0127	0.0067
137	2999954	14.7144	175	52	1	4	1.5153	1.5871	1.5141	1.3281	1.5739	1.5909	1.5899	1.5802	1.49	1.5299	0.0146	0.0572	0.0158	0.2018	0.044	0.061	0.06	0.0503	0.0399
138	3001853	3.52877	101.333	21	0	2	0.8197	0.7265	0.8198	0.7412	0.7783	0.7921	0.7688	0.734	0.835	0.7795	0.0402	0.053	0.0403	0.0383	0.0012	0.0126	0.0107	0.0455	0.0555
139	3011512	7.88356	127	21.75	1	3	0.8396	0.8685	0.8412	0.8165	0.8674	0.8872	0.876	0.9002	0.8613	0.862	0.0224	0.0065	0.0208	0.0455	0.0054	0.0252	0.014	0.0382	0.0007
140	3013007	4.3411	100.8	15.5	1	2	0.6656	0.6361	0.654	0.6503	0.6596	0.676	0.6588	0.6604	0.6425	0.6559	0.0097	0.0198	0.0019	0.0056	0.0037	0.0201	0.0029	0.0045	0.0134
141	3014544	1.55342	78.5	10.625	1	1	0.5129	0.4519	0.4919	0.5059	0.4876	0.5008	0.4813	0.462	0.4719	0.4851	0.0278	0.0332	0.0068	0.0208	0.0025	0.0157	0.0038	0.0231	0.0132
142	3015332	12.5699	164	58.25	1	4	1.6352	1.589	1.6189	1.3613	1.6305	1.641	1.629	1.5931	1.615	1.5903	0.0449	0.0013	0.0286	0.229	0.0402	0.0507	0.0387	0.0028	0.0247
143	3020587	3.94658	102	17.25	1	2	0.7164	0.6714	0.7086	0.6834	0.702	0.7178	0.6991	0.6901	0.7038	0.6992	0.0172	0.0278	0.0094	0.0158	0.0028	0.0186	0.0001	0.0091	0.0046
144	3032967	2.33516	84	11.8333	1	1	0.5526	0.4969	0.5336	0.5427	0.5307	0.5447	0.5255	0.511	0.5142	0.528	0.0246	0.0311	0.0056	0.0147	0.0027	0.0167	0.0025	0.017	0.0138
145	3036685	2.96438	102	17.75	1	1	0.7306	0.6796	0.7239	0.6918	0.7129	0.7285	0.7092	0.6965	0.7213	0.7105	0.0201	0.0309	0.0134	0.0187	0.0024	0.018	0.0013	0.014	0.0108
146	3048890	3.8411	100.375	16.25	1	2	0.6876	0.647	0.6776	0.6624	0.6755	0.6914	0.6731	0.6674	0.6688	0.6723	0.0153	0.0253	0.0053	0.0099	0.0032	0.0191	0.0008	0.0049	0.0035
147	3049013	2.89863	96.375	17.875	0	1	0.7341	0.6541	0.7277	0.6797	0.6997	0.7138	0.6918	0.6638	0.7256	0.6989	0.0352	0.0448	0.0288	0.0192	0.0008	0.0149	0.0071	0.0351	0.0267
148	3050200	9.45753	128.5	24.625	1	3	0.9139	0.9234	0.9204	0.8644	0.9316	0.9505	0.9375	0.9462	0.9619	0.9277	0.0138	0.0043	0.0073	0.0633	0.0039	0.0228	0.0098	0.0185	0.0342
149	3065298	6.52146	113.333	19.3333	0	3	0.7747	0.7607	0.7713	0.7452	0.7782	0.7959	0.7802	0.7859	0.7767	0.7743	0.0004	0.0136	0.003	0.0291	0.0039	0.0216	0.0059	0.0116	0.0024
150	3083390	2.13356	82	10.25	1	1	0.5003	0.4594	0.4788	0.5062	0.4866	0.5008	0.4832	0.4785	0.4588	0.4836	0.0167	0.0242	0.0048	0.0226	0.003	0.0172	0.0004	0.0051	0.0248
151	3101246	7.69178	123.75	23.375	0	3	0.882	0.8788	0.8864	0.834	0.8924	0.9107	0.8964	0.9012	0.9181	0.8889	0.0069	0.0101	0.0025	0.0549	0.0035	0.0218	0.0075	0.0123	0.0292
152	3114492	8.54178	128.125	29.875	0	3	1.0423	1.0003	1.0553	0.9374	1.0324	1.0486	1.0311	1.0111	1.1456	1.0338	0.0085	0.0335	0.0215	0.0964	0.0014	0.0148	0.0027	0.0227	0.1118
153	3116170	4.55799	105.333	20.8333	0	2	0.8153	0.7446	0.815	0.7492	0.787	0.8019	0.7807	0.7563	0.8292	0.7866	0.0287	0.042	0.0284	0.0374	0.0004	0.0153	0.0059	0.0303	0.0426
154	3121150	2.05342	83.5	10.875	1	1	0.5212	0.4773	0.5006	0.5225	0.506	0.5202	0.5022	0.4957	0.4806	0.5029	0.0183	0.0256	0.0023	0.0196	0.0031	0.0173	0.0007	0.0072	0.0223
155	3137841	8.50822	135.5	26	0	3	0.9483	0.982	0.9569	0.9017	0.9796	0.9996	0.9892	1.0065	1.01	0.9749	0.0266	0.0071	0.018	0.0732	0.0047	0.0247	0.0143	0.0316	0.0351
156	3149273	4.26654	95.8571	15.6429	0	2	0.6699	0.6157	0.6586	0.641	0.6498	0.6649	0.6454	0.6321	0.6475	0.6472	0.0227	0.0315	0.0114	0.0062	0.0026	0.0177	0.0018	0.0151	0.0003
157	3153230	5.39452	110.5	20.5	1	2	0.8063	0.7657	0.8054	0.7571	0.7951	0.8115	0.7932	0.7836	0.8175	0.7928	0.0135	0.0271	0.0126	0.0357	0.0023	0.0187	0.0004	0.0092	0.0247
158	3153665	3.12534	100.75	16.875	1	2	0.7057	0.6592	0.6971	0.674	0.6904	0.7061	0.6872	0.6777	0.6906	0.6876	0.0181	0.0284	0.0095	0.0136	0.0028	0.0185	0.0004	0.0099	0.003
159	3154876	3.81187	101	14.8333	0	2	0.6458	0.6252	0.6328	0.6387	0.6447	0.6614	0.6451	0.6531	0.6192	0.6407	0.0051	0.0155	0.0079	0.002	0.004	0.0207	0.0044	0.0124	0.0215
160	3155459	7.97397	138	31.5	1	3	1.0804	1.0797	1.0947	0.9848	1.094	1.1119	1.0989	1.0921	1.08	1.0796	0.0008	0.0001	0.0151	0.0948	0.0144	0.0323	0.0193	0.0125	0.0004
161	3164624	2.35753	86	10.5	0	1	0.5087	0.4804	0.4876	0.5203	0.5024	0.5173	0.5008	0.5061	0.4675	0.499	0.0097	0.0186	0.0114	0.0213	0.0034	0.0183	0.0018	0.0071	0.0315
162	3165491	4.72511	111.667	21	1	2	0.8197	0.7794	0.8198	0.7678	0.8088	0.8253	0.8071	0.7971	0.835	0.8067	0.013	0.0273	0.0131	0.0389	0.0021	0.0186	0.0004	0.0096	0.0283
163	3166545	12.7274	142	35	1	4	1.1604	1.1528	1.176	1.0406	1.171	1.1881	1.175	1.1613	1.15	1.1528	0.0076	0	0.0232	0.1122	0.0182	0.0353	0.0222	0.0085	0.0028
164	3167455	4.17329	97.25	12.75	0	2	0.5818	0.5704	0.5645	0.5907	0.5855	0.6022	0.5869	0.6035	0.5463	0.5813	0.0005	0.0109	0.0168	0.0094	0.0042	0.0209	0.0056	0.0222	0.035
165	3169460	3.76164	97	14	0	2	0.6206	0.5924	0.6058	0.6141	0.6151	0.6312	0.6142	0.618	0.59	0.6113	0.0093	0.0189	0.0055	0.0028	0.0038	0.0199	0.0029	0.0067	0.0213
166	3183758	7.31233	141	21.5	1	3	0.833	0.9323	0.8341	0.8438	0.8985	0.9218	0.9177	0.9824	0.8525	0.8907	0.0577	0.0416	0.0566	0.0469	0.0078	0.0311	0.027	0.0917	0.0382
167	3183837	8.44201	121	20.1667	1	3	0.7974	0.8121	0.7958	0.7769	0.817	0.8361	0.8233	0.8433	0.8058	0.812	0.0146	0.0001	0.0162	0.0351	0.005	0.0241	0.0113	0.0313	0.0062
168	3198451	11.6068	137.5	30.625	0	3	1.06	1.064	1.0736	0.9718	1.076	1.0942	1.0815	1.0779	1.0625	1.0624	0.0024	0.0016	0.0112	0.0906	0.0136	0.0318	0.0191	0.0155	0.0001
169	3200054	2.66301	84	11.75	1	1	0.5499	0.4954	0.5307	0.5411	0.5287	0.5427	0.5236	0.5099	0.5113	0.5259	0.024	0.0305	0.0048	0.0152	0.0028	0.0168	0.0023	0.016	0.0146
170	3218196	4.48425	103.5	17	1	2	0.7093	0.6743	0.7009	0.6828	0.7005	0.7169	0.6991	0.6961	0.695	0.6972	0.0121	0.0229	0.0037	0.0144	0.0033	0.0197	0.0019	0.0011	0.0022
171	3239405	7.57169	127.333	19.5	0	3	0.7792	0.8307	0.7763	0.7802	0.8188	0.8397	0.8305	0.8734	0.7825	0.8124	0.0332	0.0183	0.0361	0.0322	0.0064	0.0273	0.0181	0.061	0.0299
172	3239413	2.29658	86.5	11.625	1	1	0.5459	0.5038	0.5264	0.5444	0.5318	0.5465	0.5285	0.5236	0.5069	0.5286	0.0173	0.0248	0.0022	0.0158	0.0032	0.0179	0.0001	0.005	0.0217
173	3250202	3.66667	103	17.3333	1	2	0.7188	0.6775	0.7112	0.6872	0.7065	0.7226	0.7042	0.6973	0.7067	0.7036	0.0152	0.0261	0.0076	0.0164	0.0029	0.019	0.0006	0.0063	0.0031
174	3253540	9.96986	139	32.5	0	3	1.1036	1.0999	1.1184	1.0006	1.1157	1.1333	1.1202	1.111	1.1	1.1003	0.0033	0.0004	0.0181	0.0997	0.0154	0.033	0.0199	0.0107	0.0003
175	3263925	1.96644	79.5	11.75	0	1	0.5499	0.476	0.5307	0.5304	0.5173	0.5303	0.5094	0.4825	0.5113	0.5153	0.0346	0.0393	0.0154	0.0151	0.002	0.015	0.0059	0.0328	0.004
176	3264370	5.23904	105.5	19.25	1	2	0.7724	0.7208	0.7689	0.7248	0.7547	0.7704	0.7511	0.7371	0.7738	0.7527	0.0197	0.0319	0.0162	0.0279	0.002	0.0177	0.0016	0.0156	0.0211
177	3266752	3.26644	87	13	1	2	0.5897	0.5305	0.5728	0.5721	0.5661	0.5803	0.5605	0.5442	0.555	0.5635	0.0262	0.033	0.0093	0.0086	0.0026	0.0168	0.003	0.0193	0.0085
178	3267330	2.99817	96	17	1	1	0.7093	0.6385	0.7009	0.6644	0.68	0.6944	0.6733	0.6503	0.695	0.6785	0.0308	0.04	0.0224	0.0141	0.0015	0.0159	0.0052	0.0282	0.0165
179	3269265	2.39041	85.875	11.5	0	1	0.5418	0.4988	0.5222	0.5405	0.5272	0.5418	0.5238	0.5181	0.5025	0.5241	0.0177	0.0253	0.0019	0.0164	0.0031	0.0177	0.0003	0.006	0.0216
180	3269313	4.13014	96	13.875	0	2	0.6168	0.5857	0.6017	0.6095	0.6096	0.6255	0.6083	0.6103	0.5856	0.6059	0.0109	0.0202	0.0042	0.0036	0.0037	0.0196	0.0024	0.0044	0.0203
181	3279026	9.23836	128.75	25.75	1	3	0.9421	0.9424	0.9503	0.8816	0.955	0.9734	0.9596	0.9621	1.0013	0.952	0.0099	0.0096	0.0017	0.0704	0.003	0.0214	0.0076	0.0101	0.0493
182	3280086	4.00685	106	19	1	2	0.7655	0.7193	0.7615	0.7221	0.7508	0.7668	0.748	0.7369	0.765	0.7484	0.0171	0.0291	0.0131	0.0263	0.0024	0.0184	0.0004	0.0115	0.0166
183	3281520	12.8418	150	31.25	1	4	1.0746	1.1431	1.0887	1.0116	1.1259	1.147	1.1411	1.1621	1.075	1.1077	0.0331	0.0354	0.019	0.0961	0.0182	0.0393	0.0334	0.0544	0.0327
184	3285728	5.57945	115	20.75	0	2	0.8131	0.7922	0.8126	0.772	0.8131	0.8305	0.8142	0.8142	0.8263	0.8098	0.0033	0.0176	0.0028	0.0378	0.0033	0.0207	0.0044	0.0044	0.0165
185	3286483	6.56256	127	26.3333	1	3	0.9566	0.942	0.9656	0.8856	0.9613	0.979	0.9638	0.9589	1.0217	0.9594	0.0028	0.0174	0.0062	0.0738	0.0019	0.0196	0.0044	0.0005	0.0623
186	3290020	8.65753	130	26	0	3	0.9483	0.953	0.9569	0.8883	0.9637	0.9822	0.969	0.9729	1.01	0.9605	0.0122	0.0075	0.0036	0.0722	0.0032	0.0217	0.0085	0.0124	0.0495
187	3301383	12.863	139	31.8333	1	4	1.0882	1.0902	1.1026	0.9918	1.1034	1.1213	1.1087	1.1025	1.0867	1.0884	0.0002	0.0018	0.0142	0.0966	0.015	0.0329	0.0203	0.0141	0.0017
188	3301903	4.60479	103	16.375	0	2	0.6913	0.6614	0.6816	0.6708	0.6853	0.7017	0.6845	0.685	0.6731	0.6816	0.0097	0.0202	0	0.0108	0.0037	0.0201	0.0029	0.0034	0.0085
189	3302704	3.85822	100	14.125	0	2	0.6244	0.6079	0.6098	0.6233	0.6255	0.6423	0.6264	0.6379	0.5944	0.6213	0.0031	0.0134	0.0115	0.002	0.0042	0.021	0.0051	0.0166	0.0269
190	3331265	4.20753	102.375	15.75	1	2	0.673	0.6476	0.6619	0.6584	0.6695	0.6861	0.6692	0.6732	0.6513	0.6656	0.0074	0.018	0.0037	0.0072	0.0039	0.0205	0.0036	0.0076	0.0143
191	3335352	1.75479	82	11.5	1	1	0.5418	0.4824	0.5222	0.5315	0.5177	0.5313	0.5118	0.4945	0.5025	0.5151	0.0267	0.0327	0.0071	0.0164	0.0026	0.0162	0.0033	0.0206	0.0126
192	3349912	2.70137	90.25	10.75	1	1	0.5171	0.5025	0.4963	0.5348	0.5186	0.5344	0.5191	0.5352	0.4763	0.5149	0.0022	0.0124	0.0186	0.0199	0.0037	0.0195	0.0042	0.0203	0.0386
193	3360365	12.9685	149	46.875	0	4	1.4133	1.3515	1.421	1.1989	1.3966	1.4091	1.3929	1.356	1.3875	1.3696	0.0437	0.0181	0.0514	0.1707	0.027	0.0395	0.0233	0.0136	0.0179
194	3362309	4.21781	101.5	15.25	1	2	0.6582	0.6349	0.6461	0.6474	0.6557	0.6723	0.6557	0.6615	0.6338	0.6517	0.0065	0.0168	0.0056	0.0043	0.004	0.0206	0.004	0.0098	0.0179
195	3364868	3.83105	96	13.3333	1	2	0.6001	0.5759	0.5839	0.5993	0.5967	0.6128	0.5963	0.6034	0.5667	0.5928	0.0073	0.0169	0.0089	0.0065	0.0039	0.02	0.0035	0.0106	0.0261
196	3365953	2.00548	72	10	1	1	0.4918	0.4137	0.47	0.4779	0.4561	0.468	0.4472	0.4143	0.45	0.4543	0.0375	0.0406	0.0157	0.0236	0.0018	0.0137	0.0071	0.04	0.0043
197	3399951	8.41918	126	22.125	0	3	0.8495	0.8698	0.8517	0.8201	0.8727	0.8921	0.88	0.8989	0.8744	0.8677	0.0182	0.0021	0.016	0.0476	0.005	0.0244	0.0123	0.0312	0.0067
198	3403323	5.58493	119	23.25	1	2	0.8788	0.8523	0.883	0.8204	0.8762	0.8933	0.8767	0.8706	0.9138	0.8739	0.0049	0.0216	0.0091	0.0535	0.0023	0.0194	0.0028	0.0033	0.0399
199	3417935	7.19452	128	31	1	3	1.0688	1.0154	1.0826	0.9519	1.0528	1.0683	1.0499	1.0247	1.07	1.0427	0.0261	0.0273	0.0399	0.0908	0.0101	0.0256	0.0072	0.018	0.0273
200	3428093	2.16644	89.75	13.875	0	1	0.6168	0.5578	0.6017	0.5948	0.5935	0.608	0.5881	0.5722	0.5856	0.591	0.0258	0.0332	0.0107	0.0038	0.0025	0.017	0.0029	0.0188	0.0054
201	3443146	4.84726	106	18.75	0	2	0.7586	0.7153	0.754	0.718	0.7455	0.7616	0.743	0.7337	0.7563	0.7429	0.0157	0.0276	0.0111	0.0249	0.0026	0.0187	0.0001	0.0092	0.0134
202	3449912	8.45205	134.5	26	1	3	0.9483	0.9768	0.9569	0.8993	0.9767	0.9965	0.9856	1.0004	1.01	0.9723	0.024	0.0045	0.0154	0.073	0.0044	0.0242	0.0133	0.0281	0.0377
203	3471399	3.1863	92.25	11.25	0	2	0.5336	0.5205	0.5136	0.5495	0.536	0.5522	0.5369	0.5538	0.4938	0.5322	0.0014	0.0117	0.0186	0.0173	0.0038	0.02	0.0047	0.0216	0.0384
204	3472629	5.19795	106.75	17.75	0	2	0.7306	0.7024	0.7239	0.7033	0.7258	0.7426	0.7255	0.7255	0.7213	0.7223	0.0083	0.0199	0.0016	0.019	0.0035	0.0203	0.0032	0.0032	0.001
205	3475639	5.96849	112.5	20.375	1	2	0.803	0.7737	0.8018	0.76	0.7982	0.8151	0.7979	0.7942	0.8131	0.7952	0.0078	0.0215	0.0066	0.0352	0.003	0.0199	0.0027	0.001	0.0179
206	3475748	1.11872	79.3333	11.6667	1	1	0.5472	0.4739	0.5279	0.5284	0.5149	0.5279	0.507	0.4804	0.5083	0.5129	0.0343	0.039	0.015	0.0155	0.002	0.015	0.0059	0.0325	0.0046
207	3475940	8.03219	120	21.5	1	3	0.833	0.8295	0.8341	0.796	0.8429	0.8611	0.8466	0.8543	0.8525	0.8389	0.0059	0.0094	0.0048	0.0429	0.004	0.0222	0.0077	0.0154	0.0136
208	3477394	3.27123	96	16.6667	1	2	0.6997	0.6332	0.6906	0.6589	0.6728	0.6874	0.6667	0.646	0.6833	0.671	0.0287	0.0378	0.0196	0.0121	0.0018	0.0164	0.0043	0.025	0.0123
209	3477514	6.13767	105.875	21.625	1	3	0.8363	0.7593	0.8376	0.7626	0.8045	0.8192	0.7975	0.7697	0.8569	0.8049	0.0314	0.0456	0.0327	0.0423	0.0004	0.0143	0.0074	0.0352	0.052
210	3488042	8.14064	124.667	24.1667	0	3	0.9022	0.8962	0.908	0.8481	0.9112	0.9294	0.9148	0.9169	0.9458	0.9081	0.0059	0.0119	0.0001	0.06	0.0031	0.0213	0.0067	0.0088	0.0377
211	3489714	5.04566	101.333	14.5	0	2	0.6358	0.6207	0.622	0.6333	0.6377	0.6547	0.6389	0.6508	0.6075	0.6335	0.0023	0.0128	0.0115	0.0002	0.0042	0.0212	0.0054	0.0173	0.026
212	3491702	3.86438	72	19.5	0	2	0.7792	0.5495	0.7763	0.6347	0.6531	0.66	0.6245	0.5359	0.7825	0.6662	0.113	0.1167	0.1101	0.0315	0.0131	0.0062	0.0417	0.1303	0.1163
213	3503225	8.89041	137.25	33.875	1	3	1.135	1.1092	1.1504	1.0137	1.1352	1.1516	1.1364	1.1179	1.1275	1.1196	0.0154	0.0104	0.0308	0.1059	0.0156	0.032	0.0168	0.0017	0.0079
214	3503953	2.85114	97.6667	16.6667	1	1	0.6997	0.6411	0.6906	0.663	0.6774	0.6924	0.6724	0.6562	0.6833	0.6751	0.0246	0.034	0.0155	0.0121	0.0023	0.0173	0.0027	0.0189	0.0082
215	3538967	5.41918	107	14	1	2	0.6206	0.6361	0.6058	0.6363	0.6395	0.6579	0.6451	0.679	0.59	0.6345	0.0139	0.0016	0.0287	0.0018	0.005	0.0234	0.0106	0.0445	0.0445
216	3549484	6.93425	128	25	1	3	0.9233	0.9267	0.9304	0.8687	0.9378	0.9563	0.9428	0.9479	0.975	0.9343	0.011	0.0076	0.0039	0.0656	0.0035	0.022	0.0085	0.0136	0.0407
217	3550279	6.39932	133	29.875	0	3	1.0423	1.0278	1.0553	0.9501	1.0478	1.0652	1.0506	1.0408	1.1456	1.0473	0.005	0.0195	0.008	0.0972	0.0005	0.0179	0.0033	0.0065	0.0983
218	3554000	3.1411	90.25	12.5	0	2	0.5739	0.5358	0.5561	0.5702	0.5624	0.5776	0.5598	0.5576	0.5375	0.559	0.0149	0.0232	0.0029	0.0112	0.0034	0.0186	0.0008	0.0014	0.0215
219	3569671	7.14247	111	19	1	3	0.7655	0.7438	0.7615	0.7342	0.7646	0.7819	0.7654	0.7674	0.765	0.761	0.0045	0.0172	0.0005	0.0268	0.0036	0.0209	0.0044	0.0064	0.004
220	3569752	2.4	91	14.5	1	1	0.6358	0.5741	0.622	0.6091	0.6111	0.6256	0.6054	0.5878	0.6075	0.6087	0.0271	0.0346	0.0133	0.0004	0.0024	0.0169	0.0033	0.0209	0.0012
221	3571647	3.94338	96	17.3333	1	2	0.7188	0.6438	0.7112	0.67	0.6871	0.7014	0.6799	0.6546	0.7067	0.6859	0.0329	0.0421	0.0253	0.0159	0.0012	0.0155	0.006	0.0313	0.0208
222	3571792	5.3411	108	18	0	2	0.7376	0.7126	0.7315	0.7104	0.7347	0.7517	0.7348	0.7363	0.73	0.7311	0.0065	0.0185	0.0004	0.0207	0.0036	0.0206	0.0037	0.0052	0.0011
223	3584654	3.06164	99	19.875	0	2	0.7894	0.6978	0.7873	0.718	0.7487	0.7624	0.7393	0.7054	0.7956	0.7493	0.0401	0.0515	0.038	0.0313	0.0006	0.0131	0.01	0.0439	0.0463
224	3585493	3.05114	95	13.3333	1	2	0.6001	0.5715	0.5839	0.597	0.5942	0.6101	0.5932	0.5973	0.5667	0.5904	0.0097	0.0189	0.0065	0.0066	0.0038	0.0197	0.0028	0.0069	0.0237
225	3598207	9.20548	127.5	23.625	1	3	0.8884	0.9021	0.8933	0.8469	0.9082	0.9274	0.9147	0.9273	0.9269	0.9039	0.0155	0.0018	0.0106	0.057	0.0043	0.0235	0.0108	0.0234	0.023
226	3598471	3.91507	96.6667	14	1	2	0.6206	0.5909	0.6058	0.6134	0.6142	0.6303	0.6131	0.616	0.59	0.6105	0.0101	0.0196	0.0047	0.0029	0.0037	0.0198	0.0026	0.0055	0.0205
227	3599611	2.79932	94.25	13.25	0	1	0.5975	0.5668	0.5811	0.5937	0.5904	0.6061	0.589	0.5916	0.5638	0.5867	0.0108	0.0199	0.0056	0.007	0.0037	0.0194	0.0023	0.0049	0.0229
228	3599759	1.7989	86.8	12.2	0	1	0.5644	0.5155	0.546	0.5564	0.5466	0.5611	0.5424	0.5327	0.527	0.5436	0.0208	0.0281	0.0024	0.0128	0.003	0.0175	0.0012	0.0109	0.0166
229	3610714	6.72329	132	33	1	3	1.115	1.0663	1.1301	0.9884	1.1021	1.1176	1.1	1.0747	1.11	1.0894	0.0256	0.0231	0.0407	0.101	0.0127	0.0282	0.0106	0.0147	0.0206
231	3628382	9.23562	128	26	0	3	0.9483	0.9423	0.9569	0.8833	0.9577	0.9758	0.9615	0.9607	1.01	0.9552	0.0069	0.0129	0.0017	0.0719	0.0025	0.0206	0.0063	0.0055	0.0548
232	3628622	11.863	148	36.5	1	3	1.1938	1.2092	1.2095	1.0753	1.2175	1.2354	1.225	1.2171	1.18	1.1959	0.0021	0.0133	0.0136	0.1206	0.0216	0.0395	0.0291	0.0212	0.0159
233	3638587	3.55	99.25	15.625	0	2	0.6693	0.6311	0.658	0.6488	0.6584	0.6744	0.6563	0.6525	0.6469	0.6551	0.0142	0.024	0.0029	0.0063	0.0033	0.0193	0.0012	0.0026	0.0082
234	3652668	14.3623	156.375	41.625	1	4	1.3046	1.3307	1.3181	1.16	1.3355	1.3529	1.3447	1.3338	1.2825	1.307	0.0024	0.0237	0.0111	0.147	0.0285	0.0459	0.0377	0.0268	0.0245
235	3655899	2.30205	83.75	11.25	0	1	0.5336	0.4853	0.5136	0.5306	0.5159	0.5301	0.5116	0.502	0.4938	0.5129	0.0207	0.0276	0.0007	0.0177	0.003	0.0172	0.0013	0.0109	0.0191
236	3671958	4.2	101	14.5	1	2	0.6358	0.6192	0.622	0.6325	0.6369	0.6537	0.6378	0.6488	0.6075	0.6327	0.0031	0.0135	0.0107	0.0002	0.0042	0.021	0.0051	0.0161	0.0252
237	3674920	2.22945	92	14.5	1	1	0.6358	0.5787	0.622	0.6115	0.6138	0.6285	0.6087	0.5939	0.6075	0.6112	0.0246	0.0325	0.0108	0.0003	0.0026	0.0173	0.0025	0.0173	0.0037
238	3676458	5.06918	98	14.375	1	2	0.632	0.6036	0.618	0.6234	0.6264	0.6426	0.6256	0.6289	0.6031	0.6226	0.0094	0.019	0.0046	0.0008	0.0038	0.02	0.003	0.0063	0.0195
239	3677685	7.28904	115.75	20.75	0	3	0.8131	0.7959	0.8126	0.7739	0.8152	0.8327	0.8168	0.8188	0.8263	0.8117	0.0014	0.0158	0.0009	0.0378	0.0035	0.021	0.0051	0.0071	0.0146
240	3678105	7.09132	125	26.6667	1	3	0.9648	0.9363	0.9743	0.8852	0.9618	0.9788	0.9623	0.9509	1.0333	0.9609	0.0039	0.0246	0.0134	0.0757	0.0009	0.0179	0.0014	0.01	0.0724
241	3680818	5.38219	105	18.125	1	2	0.7411	0.7002	0.7353	0.7053	0.7293	0.7454	0.7271	0.7196	0.7344	0.7264	0.0147	0.0262	0.0089	0.0211	0.0029	0.019	0.0007	0.0068	0.008
242	3687549	13.7671	145	41.5	0	4	1.3019	1.2582	1.3156	1.1273	1.294	1.3084	1.2929	1.2628	1.28	1.2712	0.0307	0.013	0.0444	0.1439	0.0228	0.0372	0.0217	0.0084	0.0088
243	3701816	6.54452	116.25	22.375	0	3	0.8561	0.8244	0.8587	0.8003	0.8504	0.8673	0.85	0.8426	0.8831	0.8481	0.008	0.0237	0.0106	0.0478	0.0023	0.0192	0.0019	0.0055	0.035
244	3707975	6.93288	115	20.625	0	3	0.8097	0.7902	0.809	0.7701	0.8104	0.8279	0.8117	0.8126	0.8219	0.8071	0.0026	0.0169	0.0019	0.037	0.0033	0.0208	0.0046	0.0055	0.0148
245	3720571	3.43151	90	12.375	0	2	0.57	0.5324	0.5519	0.5672	0.5587	0.5739	0.5562	0.5545	0.5331	0.5553	0.0147	0.0229	0.0034	0.0119	0.0034	0.0186	0.0009	0.0008	0.0222
246	3735817	4.7032	106	16.5	0	2	0.6949	0.6774	0.6854	0.68	0.6959	0.7131	0.697	0.7049	0.6775	0.6918	0.0031	0.0144	0.0064	0.0118	0.0041	0.0213	0.0052	0.0131	0.0143
247	3752064	2.23356	89	13.25	0	1	0.5975	0.5437	0.5811	0.5815	0.5771	0.5916	0.5723	0.5596	0.5638	0.5742	0.0233	0.0305	0.0069	0.0073	0.0029	0.0174	0.0019	0.0146	0.0104
248	3759952	3.00274	91.5	12.25	0	2	0.566	0.5365	0.5477	0.5681	0.5594	0.5749	0.558	0.5621	0.5288	0.5557	0.0103	0.0192	0.008	0.0124	0.0037	0.0192	0.0023	0.0064	0.0269
249	3768503	13.3096	157	33.875	0	4	1.135	1.2227	1.1504	1.0643	1.1973	1.2189	1.2155	1.2384	1.1275	1.1744	0.0394	0.0483	0.024	0.1101	0.0229	0.0445	0.0411	0.064	0.0469
250	3779279	3.31781	96.6667	14.3333	1	2	0.6307	0.5969	0.6166	0.6195	0.6221	0.6379	0.6204	0.6202	0.6017	0.6184	0.0123	0.0215	0.0018	0.0011	0.0037	0.0195	0.002	0.0018	0.0167
251	3781177	6.21027	114	18.25	0	3	0.7446	0.7454	0.739	0.7287	0.7562	0.7745	0.7602	0.7761	0.7388	0.7515	0.0069	0.0061	0.0125	0.0228	0.0047	0.023	0.0087	0.0246	0.0127
252	3791099	1.10548	70	8.5	1	1	0.4393	0.3783	0.4162	0.4414	0.4133	0.4254	0.4065	0.3829	0.3975	0.4112	0.0281	0.0329	0.005	0.0302	0.0021	0.0142	0.0047	0.0283	0.0137
253	3797540	14.6205	159	39.25	1	4	1.2538	1.3137	1.2689	1.1382	1.3025	1.3219	1.3166	1.3194	1.235	1.2745	0.0207	0.0392	0.0056	0.1363	0.028	0.0474	0.0421	0.0449	0.0395
255	3807509	7.44658	116	22.75	0	3	0.8658	0.829	0.8692	0.8054	0.8573	0.8739	0.8562	0.8459	0.8963	0.8554	0.0104	0.0264	0.0138	0.05	0.0019	0.0185	0.0008	0.0095	0.0409
256	3827993	5.85274	122.25	31.25	1	2	1.0746	0.9855	1.0887	0.9394	1.0382	1.0521	1.0301	0.9928	1.075	1.0307	0.0439	0.0452	0.058	0.0913	0.0075	0.0214	0.0006	0.0379	0.0443
257	3842470	3.86301	97.875	15.125	0	2	0.6545	0.6162	0.6421	0.6367	0.6435	0.6593	0.6413	0.6377	0.6294	0.6401	0.0144	0.0239	0.002	0.0034	0.0034	0.0192	0.0012	0.0024	0.0107
258	3858432	1.49132	83	11.6667	1	1	0.5472	0.4896	0.5279	0.5372	0.5242	0.538	0.5186	0.5027	0.5083	0.5215	0.0257	0.0319	0.0064	0.0157	0.0027	0.0165	0.0029	0.0188	0.0132
259	3868452	10.4749	148	37.5	1	3	1.2158	1.2232	1.2314	1.0878	1.2353	1.2527	1.2416	1.2299	1.2	1.2131	0.0027	0.0101	0.0183	0.1253	0.0222	0.0396	0.0285	0.0168	0.0131
260	3869773	2.24749	83.6667	11.3333	1	1	0.5363	0.4865	0.5164	0.5321	0.5177	0.5319	0.5132	0.5025	0.4967	0.5148	0.0215	0.0283	0.0016	0.0173	0.0029	0.0171	0.0016	0.0123	0.0181
261	3872281	11.6267	134	24.75	1	3	0.917	0.9539	0.9237	0.8795	0.9498	0.97	0.9598	0.9813	0.9663	0.9446	0.0276	0.0093	0.0209	0.0651	0.0052	0.0254	0.0152	0.0367	0.0217
262	3880463	3.69726	95	15	1	2	0.6508	0.6009	0.6381	0.6276	0.6331	0.6483	0.6292	0.6186	0.625	0.6302	0.0206	0.0293	0.0079	0.0026	0.0029	0.0181	0.001	0.0116	0.0052
264	3885754	5.14384	114.5	20.25	0	2	0.7996	0.7816	0.7982	0.7629	0.8011	0.8186	0.8025	0.8048	0.8088	0.7976	0.002	0.016	0.0006	0.0347	0.0035	0.021	0.0049	0.0072	0.0112
265	3885943	9.05205	134.75	36	0	3	1.1827	1.1231	1.1984	1.0334	1.1644	1.179	1.1608	1.1299	1.17	1.1491	0.0336	0.026	0.0493	0.1157	0.0153	0.0299	0.0117	0.0192	0.0209
266	3889805	14.0475	158.5	47.5	0	4	1.4259	1.4214	1.4327	1.2329	1.4414	1.4563	1.4461	1.422	1.4	1.4088	0.0171	0.0126	0.0239	0.1759	0.0326	0.0475	0.0373	0.0132	0.0088
267	3892548	8.74384	124.875	23.8333	1	3	0.8937	0.892	0.899	0.8437	0.9051	0.9234	0.9092	0.9139	0.9342	0.9016	0.0079	0.0096	0.0026	0.0579	0.0035	0.0218	0.0076	0.0123	0.0326
268	3901736	5.87123	119.75	21	1	2	0.8197	0.82	0.8198	0.7874	0.8316	0.85	0.8358	0.8464	0.835	0.8273	0.0076	0.0073	0.0075	0.0399	0.0043	0.0227	0.0085	0.0191	0.0077
269	3902633	5.62123	126	22	0	2	0.8462	0.8678	0.8482	0.8181	0.87	0.8895	0.8775	0.8973	0.87	0.865	0.0188	0.0028	0.0168	0.0469	0.005	0.0245	0.0125	0.0323	0.005
270	3904973	2.3589	89	15	0	1	0.6508	0.5731	0.6381	0.613	0.6169	0.6306	0.609	0.582	0.625	0.6154	0.0354	0.0423	0.0227	0.0024	0.0015	0.0152	0.0064	0.0334	0.0096
271	3910445	1.47671	74	10.5	1	1	0.5087	0.4308	0.4876	0.4927	0.4733	0.4855	0.4646	0.4329	0.4675	0.4715	0.0372	0.0407	0.0161	0.0212	0.0018	0.014	0.0069	0.0386	0.004
272	3919571	4.96027	106	16.75	0	2	0.7021	0.6818	0.6932	0.6844	0.7016	0.7186	0.7023	0.7081	0.6863	0.6976	0.0045	0.0158	0.0044	0.0132	0.004	0.021	0.0047	0.0105	0.0113
273	3928873	11.9568	149.25	34.75	0	3	1.1547	1.1915	1.1703	1.0563	1.1897	1.2089	1.2003	1.2023	1.145	1.1688	0.0141	0.0227	0.0015	0.1125	0.0209	0.0401	0.0315	0.0335	0.0238
274	3931446	2.68014	88.5	12.6667	1	1	0.5792	0.5312	0.5617	0.5693	0.562	0.5767	0.558	0.5491	0.5433	0.559	0.0202	0.0278	0.0027	0.0103	0.003	0.0177	0.001	0.0099	0.0157
275	3941792	12.6096	164	64.125	1	4	1.7439	1.6552	1.7097	1.4181	1.717	1.7241	1.7092	1.6683	1.7325	1.6753	0.0686	0.0201	0.0344	0.2572	0.0417	0.0488	0.0339	0.007	0.0572
276	3942121	6.74795	113.5	26	0	3	0.9483	0.8636	0.9569	0.8457	0.9132	0.9275	0.9054	0.8723	1.01	0.9159	0.0324	0.0523	0.041	0.0702	0.0027	0.0116	0.0105	0.0436	0.0941
277	3943084	8.85342	129	27	1	3	0.973	0.963	0.9829	0.9001	0.9804	0.9982	0.9836	0.9796	1.045	0.9784	0.0054	0.0154	0.0045	0.0783	0.002	0.0198	0.0052	0.0012	0.0666
278	3943511	3.45479	98.1	16.5	0	2	0.6949	0.6405	0.6854	0.6612	0.6749	0.6901	0.6705	0.6567	0.6775	0.6724	0.0225	0.0319	0.013	0.0112	0.0025	0.0177	0.0019	0.0157	0.0051
279	3944138	4.05616	97.5	15.75	1	2	0.673	0.6251	0.6619	0.6468	0.6566	0.6721	0.6531	0.6435	0.6513	0.6537	0.0193	0.0286	0.0082	0.0069	0.0029	0.0184	0.0006	0.0102	0.0024
280	3945263	12.7205	147	50	0	4	1.4759	1.3755	1.4786	1.2262	1.4382	1.4484	1.4289	1.3838	1.45	1.4117	0.0642	0.0362	0.0669	0.1855	0.0265	0.0367	0.0172	0.0279	0.0383
281	3948426	2.01096	78	9.16667	0	1	0.463	0.4225	0.4403	0.474	0.4492	0.4629	0.4457	0.4402	0.4208	0.4465	0.0165	0.024	0.0062	0.0275	0.0027	0.0164	0.0008	0.0063	0.0257
282	3953479	2.43973	91.875	14	0	1	0.6206	0.5695	0.6058	0.6022	0.602	0.6169	0.5977	0.5867	0.59	0.599	0.0216	0.0295	0.0068	0.0032	0.003	0.0179	0.0013	0.0123	0.009
283	3957052	12.1719	157.25	41.25	1	4	1.2966	1.331	1.3105	1.1579	1.3319	1.3498	1.3423	1.3343	1.275	1.3033	0.0067	0.0277	0.0072	0.1454	0.0286	0.0465	0.039	0.031	0.0283
285	3962446	11.9432	139.75	31.25	0	3	1.0746	1.0859	1.0887	0.986	1.0948	1.1132	1.1014	1.0996	1.075	1.0799	0.0053	0.006	0.0088	0.0939	0.0149	0.0333	0.0215	0.0197	0.0049
286	3975145	4.40959	109	17	0	2	0.7093	0.7001	0.7009	0.6957	0.7151	0.7327	0.7174	0.7296	0.695	0.7107	0.0014	0.0106	0.0098	0.015	0.0044	0.022	0.0067	0.0189	0.0157
287	3993561	6.0758	115.333	22.3333	0	3	0.855	0.8191	0.8576	0.7974	0.8468	0.8635	0.8459	0.8365	0.8817	0.8448	0.0102	0.0257	0.0128	0.0474	0.002	0.0187	0.0011	0.0083	0.0369
288	4007561	14.1836	151.95	43.25	1	4	1.3387	1.3247	1.3508	1.1668	1.3478	1.3632	1.3511	1.3276	1.315	1.3206	0.0181	0.0041	0.0302	0.1538	0.0272	0.0426	0.0305	0.007	0.0056
289	4012798	2.15342	87.5	11.75	1	1	0.5499	0.5103	0.5307	0.5492	0.5374	0.5522	0.5344	0.5313	0.5113	0.5341	0.0158	0.0238	0.0034	0.0151	0.0033	0.0181	0.0003	0.0028	0.0228
290	4020652	10.3543	144	47.6667	1	3	1.4293	1.3279	1.4358	1.1926	1.3903	1.401	1.3808	1.3356	1.4033	1.3663	0.063	0.0384	0.0695	0.1737	0.024	0.0347	0.0145	0.0307	0.037
291	4020735	5.46644	108	17.75	0	2	0.7306	0.7083	0.7239	0.7062	0.7292	0.7463	0.7297	0.7331	0.7213	0.7254	0.0052	0.0171	0.0015	0.0192	0.0038	0.0209	0.0043	0.0077	0.0041
292	4022972	5.75068	111.667	20	1	2	0.7928	0.7634	0.7909	0.752	0.7879	0.8048	0.7876	0.7843	0.8	0.7849	0.0079	0.0215	0.006	0.0329	0.003	0.0199	0.0027	0.0006	0.0151
293	4038072	13.9116	168.5	48	1	4	1.436	1.4925	1.442	1.2662	1.4852	1.5025	1.4989	1.4894	1.41	1.447	0.011	0.0455	0.005	0.1808	0.0382	0.0555	0.0519	0.0424	0.037
294	4038574	5.3911	108.5	21.125	0	2	0.8231	0.7653	0.8234	0.7617	0.8022	0.8178	0.7979	0.7794	0.8394	0.8011	0.022	0.0358	0.0223	0.0394	0.0011	0.0167	0.0032	0.0217	0.0383
295	4061191	5.20753	115.5	23.125	1	2	0.8755	0.8322	0.8796	0.8097	0.8634	0.8797	0.8614	0.8477	0.9094	0.862	0.0135	0.0298	0.0176	0.0523	0.0014	0.0177	0.0006	0.0143	0.0474
296	4066142	3.96712	103	16	1	2	0.6803	0.6549	0.6698	0.6643	0.6768	0.6934	0.6766	0.6802	0.66	0.6729	0.0074	0.018	0.0031	0.0086	0.0039	0.0205	0.0037	0.0073	0.0129
297	4066779	5.16712	78	17.375	0	2	0.72	0.5544	0.7125	0.6221	0.6336	0.6433	0.6136	0.5453	0.7081	0.6392	0.0808	0.0848	0.0733	0.0171	0.0056	0.0041	0.0256	0.0939	0.0689
298	4082936	9.31233	139.5	32	1	3	1.092	1.0955	1.1066	0.9953	1.108	1.126	1.1136	1.1077	1.09	1.0927	0.0007	0.0028	0.0139	0.0974	0.0153	0.0333	0.0209	0.015	0.0027
299	4097588	2.69726	92	14.25	1	1	0.6282	0.5744	0.6139	0.607	0.6081	0.6229	0.6035	0.5907	0.5988	0.6053	0.0229	0.0309	0.0086	0.0017	0.0028	0.0176	0.0018	0.0146	0.0065
301	4114469	1.40639	75	10.8333	1	1	0.5199	0.4409	0.4992	0.5017	0.4839	0.4962	0.4751	0.4433	0.4792	0.4821	0.0378	0.0412	0.0171	0.0196	0.0018	0.0141	0.007	0.0388	0.0029
302	4127446	14.4776	158	54	0	4	1.5542	1.4976	1.5486	1.3005	1.5424	1.5536	1.5395	1.5021	1.53	1.5076	0.0466	0.01	0.041	0.2071	0.0348	0.046	0.0319	0.0055	0.0224
303	4135659	3.11712	93.125	15	1	2	0.6508	0.5923	0.6381	0.6231	0.6281	0.6428	0.6229	0.6072	0.625	0.6256	0.0252	0.0333	0.0125	0.0025	0.0025	0.0172	0.0027	0.0184	0.0006
304	4141561	4.44475	107	18	1	2	0.7376	0.7078	0.7315	0.7081	0.732	0.7487	0.7314	0.7302	0.73	0.7286	0.009	0.0208	0.0029	0.0205	0.0034	0.0201	0.0028	0.0016	0.0014
305	4166398	1.99041	83	12.25	0	1	0.566	0.4999	0.5477	0.5484	0.5381	0.5517	0.5314	0.5102	0.5288	0.5358	0.0302	0.0359	0.0119	0.0126	0.0023	0.0159	0.0044	0.0256	0.007
306	4172100	5.16256	109.667	18.5	1	2	0.7516	0.729	0.7465	0.7228	0.7502	0.7673	0.7507	0.7529	0.7475	0.7465	0.0051	0.0175	0	0.0237	0.0037	0.0208	0.0042	0.0064	0.001
307	4185452	14.5938	158	56	0	4	1.5926	1.5209	1.5822	1.3208	1.5729	1.5829	1.5677	1.5277	1.57	1.5375	0.0551	0.0166	0.0447	0.2167	0.0354	0.0454	0.0302	0.0098	0.0325
309	4221572	5.22557	110	17.8333	1	2	0.7329	0.7193	0.7264	0.7124	0.7364	0.7539	0.7382	0.7464	0.7242	0.7322	0.0007	0.0129	0.0058	0.0198	0.0042	0.0217	0.006	0.0142	0.008
310	4224079	6.59041	106.25	18	0	3	0.7376	0.7042	0.7315	0.7063	0.73	0.7465	0.7289	0.7256	0.73	0.7267	0.0109	0.0225	0.0048	0.0204	0.0033	0.0198	0.0022	0.0011	0.0033
311	4224609	3.28493	92.6667	14.3333	1	2	0.6307	0.5788	0.6166	0.6101	0.6117	0.6266	0.6074	0.5958	0.6017	0.6088	0.0219	0.03	0.0078	0.0013	0.0029	0.0178	0.0014	0.013	0.0071
312	4232694	7.12237	121	24	1	3	0.898	0.8744	0.9035	0.8366	0.8972	0.9145	0.8981	0.8924	0.94	0.895	0.003	0.0206	0.0085	0.0584	0.0022	0.0195	0.0031	0.0026	0.045
313	4237700	8.54886	127.667	25.8333	0	3	0.9442	0.938	0.9525	0.8801	0.9535	0.9715	0.9571	0.9565	1.0042	0.9508	0.0066	0.0128	0.0017	0.0707	0.0027	0.0207	0.0063	0.0057	0.0534
314	4262917	6.77123	120	26.75	0	3	0.9669	0.9102	0.9764	0.8734	0.9479	0.9636	0.9443	0.9215	1.0363	0.9489	0.018	0.0387	0.0275	0.0755	0.001	0.0147	0.0046	0.0274	0.0874
315	4268188	6.04247	112.5	19	1	3	0.7655	0.751	0.7615	0.7378	0.7687	0.7863	0.7706	0.7766	0.765	0.7648	0.0007	0.0138	0.0033	0.027	0.0039	0.0215	0.0058	0.0118	0.0002
316	4278792	13.4411	156	41.875	1	4	1.3098	1.3318	1.3232	1.1619	1.3385	1.3557	1.3471	1.3347	1.2875	1.31	0.0002	0.0218	0.0132	0.1481	0.0285	0.0457	0.0371	0.0247	0.0225
317	4280031	5.02329	107	16.5	1	2	0.6949	0.6821	0.6854	0.6823	0.6985	0.7159	0.7003	0.711	0.6775	0.6942	0.0007	0.0121	0.0088	0.0119	0.0043	0.0217	0.0061	0.0168	0.0167
318	4281999	14.763	174	68	1	4	1.8136	1.7714	1.7658	1.4854	1.8141	1.822	1.8129	1.7789	1.81	1.7638	0.0498	0.0076	0.002	0.2784	0.0503	0.0582	0.0491	0.0151	0.0462
319	4282532	1.44863	84.75	11.125	1	1	0.5295	0.4872	0.5093	0.5304	0.5152	0.5297	0.5118	0.5065	0.4894	0.5121	0.0174	0.0249	0.0028	0.0183	0.0031	0.0176	0.0003	0.0056	0.0227
320	4282640	3.26644	99	16.375	0	2	0.6913	0.6426	0.6816	0.6613	0.6746	0.6901	0.6711	0.6606	0.6731	0.6718	0.0195	0.0292	0.0098	0.0105	0.0028	0.0183	0.0007	0.0112	0.0013
321	4283540	2.45479	89	13	0	1	0.5897	0.5393	0.5728	0.5768	0.5712	0.5859	0.5669	0.5564	0.555	0.5682	0.0215	0.0289	0.0046	0.0086	0.003	0.0177	0.0013	0.0118	0.0132
322	4298475	1.62603	80	10	0	1	0.4918	0.4465	0.47	0.4964	0.4755	0.4893	0.4714	0.4631	0.45	0.4727	0.0191	0.0262	0.0027	0.0237	0.0028	0.0166	0.0013	0.0096	0.0227
323	4311355	2.33219	88.25	13.375	1	1	0.6014	0.5425	0.5852	0.5821	0.5781	0.5924	0.5726	0.5566	0.5681	0.5754	0.026	0.0329	0.0098	0.0067	0.0027	0.017	0.0028	0.0188	0.0073
324	4324281	3.99041	101.75	15.5	0	2	0.6656	0.6404	0.654	0.6525	0.6621	0.6787	0.6619	0.6662	0.6425	0.6582	0.0074	0.0178	0.0042	0.0057	0.0039	0.0205	0.0037	0.008	0.0157
325	4327366	1.96301	86	14.75	1	1	0.6433	0.5551	0.6301	0.6011	0.6031	0.6162	0.5936	0.5605	0.6163	0.6021	0.0412	0.047	0.028	0.001	0.001	0.0141	0.0085	0.0416	0.0142
326	4327546	3.73219	100.5	14.5	0	2	0.6358	0.6169	0.622	0.6314	0.6357	0.6524	0.6362	0.6458	0.6075	0.6315	0.0043	0.0146	0.0095	0.0001	0.0042	0.0209	0.0047	0.0143	0.024
327	4328954	6.82329	119.75	20.375	1	3	0.803	0.8095	0.8018	0.7774	0.8182	0.8369	0.8233	0.8384	0.8131	0.8135	0.0105	0.004	0.0117	0.0361	0.0047	0.0234	0.0098	0.0249	0.0004
328	4334330	8.07945	138	31	0	3	1.0688	1.0724	1.0826	0.9781	1.0846	1.1027	1.0901	1.0857	1.07	1.0706	0.0018	0.0018	0.012	0.0925	0.014	0.0321	0.0195	0.0151	0.0006
329	4342402	2.80548	94	14	1	1	0.6206	0.5791	0.6058	0.6072	0.6075	0.6229	0.6046	0.5997	0.59	0.6041	0.0165	0.025	0.0017	0.0031	0.0034	0.0188	0.0005	0.0044	0.0141
330	4349658	3.60685	100.75	17	0	2	0.7093	0.6613	0.7009	0.6762	0.6931	0.7088	0.6898	0.6793	0.695	0.6904	0.0189	0.0291	0.0105	0.0142	0.0027	0.0184	0.0006	0.0111	0.0046
331	4351082	7.28014	113	18.875	1	3	0.762	0.7513	0.7577	0.7369	0.7673	0.7851	0.7697	0.778	0.7606	0.7632	0.0012	0.0119	0.0055	0.0263	0.0041	0.0219	0.0065	0.0148	0.0026
332	4374908	4.2411	100.667	15.5	0	2	0.6656	0.6354	0.654	0.6499	0.6593	0.6756	0.6584	0.6596	0.6425	0.6556	0.01	0.0202	0.0016	0.0057	0.0037	0.02	0.0028	0.004	0.0131
333	4385673	4.17123	111.25	16.625	1	2	0.6985	0.7039	0.6893	0.6943	0.7123	0.7306	0.7168	0.7385	0.6819	0.7073	0.0088	0.0034	0.018	0.013	0.005	0.0233	0.0095	0.0312	0.0254
334	4411669	5.60205	114.75	22.875	1	2	0.8691	0.8244	0.8726	0.8041	0.8561	0.8724	0.8539	0.8399	0.9006	0.8548	0.0143	0.0304	0.0178	0.0507	0.0013	0.0176	0.0009	0.0149	0.0458
335	4416051	6.05685	116.75	20.75	0	3	0.8131	0.8009	0.8126	0.7763	0.818	0.8358	0.8203	0.8249	0.8263	0.8142	0.0011	0.0133	0.0016	0.0379	0.0038	0.0216	0.0061	0.0107	0.0121
336	4418870	4.85023	103	17	1	2	0.7093	0.672	0.7009	0.6816	0.6992	0.7154	0.6974	0.693	0.695	0.696	0.0133	0.024	0.0049	0.0144	0.0032	0.0194	0.0014	0.003	0.001
337	4420681	11.0527	153	43.625	1	3	1.3465	1.3362	1.3583	1.174	1.3578	1.3733	1.3616	1.3388	1.3225	1.3299	0.0166	0.0063	0.0284	0.1559	0.0279	0.0434	0.0317	0.0089	0.0074
338	4431916	8.24589	130.25	26.875	1	3	0.9699	0.9678	0.9797	0.9015	0.9817	0.9999	0.9861	0.9856	1.0406	0.9792	0.0093	0.0114	0.0005	0.0777	0.0025	0.0207	0.0069	0.0064	0.0614
339	4432508	4.53151	100.05	16.125	0	2	0.684	0.6433	0.6737	0.6595	0.6718	0.6877	0.6694	0.6638	0.6644	0.6686	0.0154	0.0253	0.0051	0.0091	0.0032	0.0191	0.0008	0.0048	0.0042
340	4435660	3.23973	94	13.375	0	2	0.6014	0.5679	0.5852	0.5955	0.5927	0.6084	0.591	0.5917	0.5681	0.5891	0.0123	0.0212	0.0039	0.0064	0.0036	0.0193	0.0019	0.0026	0.021
341	4435698	7.93219	121.1	21.75	1	3	0.8396	0.8391	0.8412	0.8025	0.8512	0.8696	0.8554	0.8642	0.8613	0.8471	0.0075	0.008	0.0059	0.0446	0.0041	0.0225	0.0083	0.0171	0.0142
342	4436926	11.4904	142	32.25	1	3	1.0978	1.1134	1.1125	1.0051	1.1206	1.1391	1.1279	1.1261	1.095	1.1041	0.0063	0.0093	0.0084	0.099	0.0165	0.035	0.0238	0.022	0.0091
343	4437889	2.89498	75.6667	11.5	0	1	0.5418	0.4551	0.5222	0.5163	0.5014	0.5136	0.4916	0.4559	0.5025	0.5	0.0418	0.0449	0.0222	0.0163	0.0014	0.0136	0.0084	0.0441	0.0025
344	4439386	1.51096	81	11.15	1	1	0.5303	0.4719	0.5101	0.5223	0.5067	0.5203	0.5009	0.4839	0.4903	0.5041	0.0262	0.0322	0.006	0.0182	0.0026	0.0162	0.0032	0.0202	0.0138
345	4462755	9.77534	83.5	12	1	3	0.558	0.4977	0.5392	0.5448	0.5335	0.5473	0.5276	0.5101	0.52	0.5309	0.0271	0.0332	0.0083	0.0139	0.0026	0.0164	0.0033	0.0208	0.0109
346	4468752	9.08493	141	47.75	1	3	1.4309	1.3087	1.4374	1.1845	1.38	1.3898	1.3676	1.3184	1.405	1.358	0.0729	0.0493	0.0794	0.1735	0.022	0.0318	0.0096	0.0396	0.047
347	4479057	9.1379	133	28.4667	0	3	1.0086	1.0069	1.0203	0.9308	1.021	1.0391	1.0255	1.0228	1.0963	1.019	0.0104	0.0121	0.0013	0.0882	0.002	0.0201	0.0065	0.0038	0.0773
348	4480148	4.64726	104	17.25	1	2	0.7164	0.6809	0.7086	0.6882	0.7074	0.7237	0.7059	0.7023	0.7038	0.7041	0.0123	0.0232	0.0045	0.0159	0.0033	0.0196	0.0018	0.0018	0.0003
349	4481209	6.91438	110	16.25	0	3	0.6876	0.6914	0.6776	0.6848	0.7005	0.7187	0.7046	0.7261	0.6688	0.6956	0.008	0.0042	0.018	0.0108	0.0049	0.0231	0.009	0.0305	0.0268
350	4481931	1.25822	75.75	9.375	1	1	0.4703	0.4176	0.4478	0.4735	0.4495	0.4626	0.4441	0.4292	0.4281	0.447	0.0233	0.0294	0.0008	0.0265	0.0025	0.0156	0.0029	0.0178	0.0189
351	4483866	10.2712	136.5	29.625	1	3	1.0363	1.0436	1.0491	0.9557	1.0539	1.0723	1.0598	1.059	1.1369	1.0518	0.0155	0.0082	0.0027	0.0961	0.0021	0.0205	0.008	0.0072	0.0851
352	4492968	11.6329	142	29	1	3	1.0214	1.0642	1.0336	0.9607	1.0583	1.0785	1.0695	1.0845	1.115	1.054	0.0326	0.0102	0.0204	0.0933	0.0043	0.0245	0.0155	0.0305	0.061
353	4494439	10.2527	139	37.5	1	3	1.2158	1.1688	1.2314	1.0633	1.205	1.2199	1.2033	1.175	1.2	1.187	0.0288	0.0182	0.0444	0.1237	0.018	0.0329	0.0163	0.012	0.013
354	4495128	6.94429	120	21.5	1	3	0.833	0.8295	0.8341	0.796	0.8429	0.8611	0.8466	0.8543	0.8525	0.8389	0.0059	0.0094	0.0048	0.0429	0.004	0.0222	0.0077	0.0154	0.0136
355	4495772	4.23356	102	15	1	2	0.6508	0.6327	0.6381	0.644	0.6512	0.668	0.6519	0.6613	0.625	0.647	0.0038	0.0143	0.0089	0.003	0.0042	0.021	0.0049	0.0143	0.022
356	4499095	3.94338	99	13.8333	1	2	0.6155	0.5982	0.6003	0.6155	0.6161	0.6327	0.6168	0.6281	0.5842	0.6119	0.0036	0.0137	0.0116	0.0036	0.0042	0.0208	0.0049	0.0162	0.0277
357	4513431	2.92808	97	15.875	1	1	0.6767	0.6249	0.6659	0.6478	0.6581	0.6733	0.654	0.642	0.6556	0.6554	0.0213	0.0305	0.0105	0.0076	0.0027	0.0179	0.0014	0.0134	0.0002
358	4513438	3.90068	95	13.625	1	2	0.6091	0.5768	0.5935	0.6025	0.6012	0.617	0.5996	0.601	0.5769	0.5975	0.0116	0.0207	0.004	0.005	0.0037	0.0195	0.0021	0.0035	0.0206
359	4522176	4.15959	98.25	16.25	0	2	0.6876	0.637	0.6776	0.6573	0.6698	0.6852	0.666	0.6544	0.6688	0.6671	0.0205	0.0301	0.0105	0.0098	0.0027	0.0181	0.0011	0.0127	0.0017
360	4538509	12.3397	148	39.375	1	4	1.2565	1.2488	1.2715	1.1106	1.2682	1.2846	1.2723	1.2539	1.2375	1.2449	0.0116	0.0039	0.0266	0.1343	0.0233	0.0397	0.0274	0.009	0.0074
361	4541776	10.8582	139.75	44.5	1	3	1.3646	1.2619	1.3755	1.1458	1.324	1.3353	1.3143	1.2692	1.34	1.3034	0.0612	0.0415	0.0721	0.1576	0.0206	0.0319	0.0109	0.0342	0.0366
362	4542232	6.06438	137	24.25	0	3	0.9044	0.961	0.9103	0.8789	0.9477	0.9689	0.9606	0.9932	0.9488	0.9415	0.0371	0.0195	0.0312	0.0626	0.0062	0.0274	0.0191	0.0517	0.0073
363	4555493	7.05411	125.25	29.75	1	3	1.0393	0.9822	1.0522	0.928	1.0209	1.0363	1.0174	0.9919	1.1413	1.0233	0.016	0.0411	0.0289	0.0953	0.0024	0.013	0.0059	0.0314	0.118
364	4559261	8.74384	127.5	24.5	0	3	0.9107	0.9162	0.917	0.8601	0.9262	0.9449	0.9315	0.9385	0.9575	0.9225	0.0118	0.0063	0.0055	0.0624	0.0037	0.0224	0.009	0.016	0.035
365	4561578	7.34589	124.875	28.125	0	3	1.0004	0.957	1.0116	0.9052	0.9893	1.0055	0.9877	0.9688	1.0844	0.99	0.0104	0.033	0.0216	0.0848	0.0007	0.0155	0.0023	0.0212	0.0944
366	4562674	7.26484	132.667	40.8333	1	3	1.2878	1.1716	1.3019	1.0841	1.2384	1.2497	1.2267	1.179	1.2667	1.2229	0.0649	0.0513	0.079	0.1388	0.0155	0.0268	0.0038	0.0439	0.0438
367	4565875	14.274	141	35.5	1	4	1.1716	1.1538	1.1873	1.0442	1.1766	1.1932	1.1792	1.1616	1.16	1.1586	0.013	0.0048	0.0287	0.1144	0.018	0.0346	0.0206	0.003	0.0014
368	4573402	5.02397	105	17.375	1	2	0.72	0.6877	0.7125	0.6928	0.7129	0.7294	0.7119	0.71	0.7081	0.7095	0.0105	0.0218	0.003	0.0167	0.0034	0.0199	0.0024	0.0005	0.0014
369	4576578	9.3274	132.5	26	1	3	0.9483	0.9662	0.9569	0.8944	0.971	0.9902	0.9782	0.9882	1.01	0.967	0.0187	0.0008	0.0101	0.0726	0.004	0.0232	0.0112	0.0212	0.043
370	4580454	2.91233	90	14	0	1	0.6206	0.5611	0.6058	0.5977	0.5971	0.6115	0.5916	0.5753	0.59	0.5945	0.0261	0.0334	0.0113	0.0032	0.0026	0.017	0.0029	0.0192	0.0045
371	4581156	4.12123	102	17.25	0	2	0.7164	0.6714	0.7086	0.6834	0.702	0.7178	0.6991	0.6901	0.7038	0.6992	0.0172	0.0278	0.0094	0.0158	0.0028	0.0186	0.0001	0.0091	0.0046
372	4598221	5.7589	111	20	0	2	0.7928	0.7601	0.7909	0.7504	0.786	0.8028	0.7853	0.7802	0.8	0.7832	0.0096	0.0231	0.0077	0.0328	0.0028	0.0196	0.0021	0.003	0.0168
373	4602485	6.31849	119	25	1	3	0.9233	0.879	0.9304	0.8461	0.911	0.9273	0.9091	0.893	0.975	0.9105	0.0128	0.0315	0.0199	0.0644	0.0005	0.0168	0.0014	0.0175	0.0645
374	4602876	5.84658	108.5	19.25	0	2	0.7724	0.7356	0.7689	0.7322	0.7631	0.7796	0.7617	0.7554	0.7738	0.7603	0.0121	0.0247	0.0086	0.0281	0.0028	0.0193	0.0014	0.0049	0.0135
375	4605193	6.26438	112	20.5	0	3	0.8063	0.7732	0.8054	0.7608	0.7994	0.8161	0.7986	0.7927	0.8175	0.7967	0.0096	0.0235	0.0087	0.0359	0.0027	0.0194	0.0019	0.004	0.0208
376	4635282	2.53425	91.5	13	1	1	0.5897	0.5502	0.5728	0.5826	0.5775	0.5928	0.5748	0.5717	0.555	0.5741	0.0156	0.0239	0.0013	0.0085	0.0034	0.0187	0.0007	0.0024	0.0191
377	4643995	2.75616	91.75	12.5	0	1	0.5739	0.5422	0.5561	0.5736	0.5661	0.5816	0.5644	0.5668	0.5375	0.5625	0.0114	0.0203	0.0064	0.0111	0.0036	0.0191	0.0019	0.0043	0.025
378	4645830	5.23973	106.45	20.5	1	2	0.8063	0.7452	0.8054	0.7469	0.7834	0.7988	0.7786	0.7588	0.8175	0.7823	0.024	0.0371	0.0231	0.0354	0.0011	0.0165	0.0037	0.0235	0.0352
379	4653995	4.3105	101.8	16	0	2	0.6803	0.6493	0.6698	0.6614	0.6736	0.69	0.6726	0.6729	0.66	0.67	0.0103	0.0207	0.0002	0.0086	0.0036	0.02	0.0026	0.0029	0.01
380	4655263	12.3226	155.75	39.875	0	4	1.2673	1.3029	1.282	1.2967	1.3029	1.3211	1.3134	1.3076	1.2475	1.2935	0.0262	0.0094	0.0115	0.0032	0.0094	0.0276	0.0199	0.0141	0.046
381	4658785	1.37466	78	11.875	0	1	0.5539	0.4716	0.535	0.4788	0.5164	0.5289	0.5072	0.4749	0.5156	0.5091	0.0448	0.0375	0.0259	0.0303	0.0073	0.0198	0.0019	0.0342	0.0065
382	4665117	12.4185	145	36.75	1	4	1.1993	1.1949	1.215	1.1927	1.2121	1.2291	1.2166	1.202	1.185	1.2052	0.0059	0.0103	0.0098	0.0125	0.0069	0.0239	0.0114	0.0032	0.0202
383	4692111	9.95342	130.5	26.25	0	3	0.9545	0.9595	0.9634	0.9579	0.9701	0.9887	0.9755	0.9792	1.0188	0.9742	0.0197	0.0147	0.0108	0.0163	0.0041	0.0145	0.0013	0.005	0.0446
384	4713455	13.8475	160	62.6667	1	4	1.7172	1.61	1.6878	1.6135	1.6793	1.6862	1.6689	1.6252	1.7033	1.6657	0.0515	0.0557	0.0221	0.0522	0.0136	0.0205	0.0032	0.0405	0.0376
385	4719936	14.4849	159	45.75	1	4	1.3903	1.4021	1.3996	1.3973	1.4144	1.4303	1.4215	1.4026	1.365	1.4026	0.0123	0.0005	0.003	0.0053	0.0118	0.0277	0.0189	0	0.0376
386	4720384	6.63288	117	20	1	3	0.7928	0.7897	0.7909	0.7896	0.8026	0.8208	0.8062	0.8168	0.8	0.8011	0.0083	0.0114	0.0102	0.0115	0.0015	0.0197	0.0051	0.0157	0.0011
387	4721713	11.0767	140.75	32.5	1	3	1.1036	1.1099	1.1184	1.1073	1.1213	1.1393	1.1272	1.1217	1.1	1.1165	0.0129	0.0066	0.0019	0.0092	0.0048	0.0228	0.0107	0.0052	0.0165
388	4721972	6.35616	112	20	1	3	0.7928	0.7651	0.7909	0.7671	0.7888	0.8058	0.7888	0.7863	0.8	0.7873	0.0055	0.0222	0.0036	0.0202	0.0015	0.0185	0.0015	0.001	0.0127
389	4724692	2.86575	97	16.5	1	1	0.6949	0.6352	0.6854	0.6403	0.6719	0.6869	0.6668	0.65	0.6775	0.6676	0.0273	0.0324	0.0178	0.0273	0.0043	0.0193	0.0008	0.0176	0.0099
390	4738807	5.36804	112	22.3333	1	2	0.855	0.8018	0.8576	0.8056	0.8371	0.8529	0.8336	0.8162	0.8817	0.8379	0.0171	0.0361	0.0197	0.0323	0.0008	0.015	0.0043	0.0217	0.0438
391	4741146	4.64863	105.25	16.875	1	2	0.7057	0.6804	0.6971	0.6826	0.7024	0.7192	0.7024	0.7051	0.6906	0.6984	0.0073	0.018	0.0013	0.0158	0.004	0.0208	0.004	0.0067	0.0078
392	4752224	9.96301	139.5	38.25	1	3	1.2322	1.1818	1.2476	1.1833	1.2196	1.2343	1.2175	1.1877	1.215	1.2132	0.019	0.0314	0.0344	0.0299	0.0064	0.0211	0.0043	0.0255	0.0018
393	4754560	13.5534	169	57.5	1	4	1.6211	1.615	1.6068	1.6104	1.6386	1.6509	1.643	1.614	1.6	1.6222	0.0011	0.0072	0.0154	0.0118	0.0164	0.0287	0.0208	0.0082	0.0222
394	4754619	2.7589	96	15	1	1	0.6508	0.6055	0.6381	0.6095	0.6357	0.6511	0.6325	0.6247	0.625	0.6303	0.0205	0.0248	0.0078	0.0208	0.0054	0.0208	0.0022	0.0056	0.0053
395	4758639	2.73881	85	14.5	0	1	0.6358	0.5464	0.622	0.5539	0.5948	0.6078	0.5851	0.5512	0.6075	0.5894	0.0464	0.043	0.0326	0.0355	0.0054	0.0184	0.0043	0.0382	0.0181
396	4770786	6.77534	111.333	21.1667	1	3	0.8242	0.7804	0.8246	0.7835	0.8113	0.8276	0.8091	0.7972	0.8408	0.811	0.0132	0.0306	0.0136	0.0275	0.0003	0.0166	0.0019	0.0138	0.0298
397	4772891	2.8274	96	15	1	1	0.6508	0.6055	0.6381	0.6095	0.6357	0.6511	0.6325	0.6247	0.625	0.6303	0.0205	0.0248	0.0078	0.0208	0.0054	0.0208	0.0022	0.0056	0.0053
398	4775191	12.5616	161	48.5	1	4	1.446	1.4504	1.4513	1.446	1.4668	1.4818	1.4728	1.45	1.42	1.4539	0.0079	0.0035	0.0026	0.0079	0.0129	0.0279	0.0189	0.0039	0.0339
399	4776680	6.52329	116	22	1	3	0.8462	0.8173	0.8482	0.8191	0.842	0.859	0.842	0.8363	0.87	0.8422	0.004	0.0249	0.006	0.0231	0.0002	0.0168	0.0002	0.0059	0.0278
400	4781752	3.56438	95	18	0	2	0.7376	0.6493	0.7315	0.6563	0.6983	0.712	0.6892	0.657	0.73	0.6957	0.0419	0.0464	0.0358	0.0394	0.0026	0.0163	0.0065	0.0387	0.0343
401	4792043	4.81918	107	17.5	1	2	0.7235	0.6993	0.7163	0.7014	0.721	0.7379	0.7212	0.7238	0.7125	0.7174	0.0061	0.0181	0.0011	0.016	0.0036	0.0205	0.0038	0.0064	0.0049
402	4792250	5.01438	104	16.125	0	2	0.684	0.6617	0.6737	0.6637	0.6822	0.6991	0.6825	0.6879	0.6644	0.6777	0.0063	0.016	0.004	0.014	0.0045	0.0214	0.0048	0.0102	0.0133
403	4796682	5.36073	109.667	21.5	1	2	0.833	0.777	0.8341	0.7811	0.8133	0.829	0.8093	0.7913	0.8525	0.8134	0.0196	0.0364	0.0207	0.0323	0.0001	0.0156	0.0041	0.0221	0.0391
404	4797319	3.55753	98.5	16.625	1	2	0.6985	0.6444	0.6893	0.649	0.6787	0.694	0.6744	0.6608	0.6819	0.6746	0.0239	0.0302	0.0147	0.0256	0.0041	0.0194	0.0002	0.0138	0.0073
405	4828389	1.82466	86.125	12.75	1	1	0.5818	0.5223	0.5645	0.5277	0.558	0.572	0.5523	0.5357	0.5463	0.5512	0.0306	0.0289	0.0133	0.0235	0.0068	0.0208	0.0011	0.0155	0.0049
406	4830181	2.98995	91.7667	12.6667	0	1	0.5792	0.5454	0.5617	0.5488	0.5702	0.5856	0.5682	0.569	0.5433	0.5635	0.0157	0.0181	0.0018	0.0147	0.0067	0.0221	0.0047	0.0055	0.0202
407	4830705	12.2311	158	36.6667	0	4	1.1975	1.2704	1.2132	1.2613	1.2525	1.273	1.2686	1.2802	1.1833	1.2444	0.0469	0.026	0.0312	0.0169	0.0081	0.0286	0.0242	0.0358	0.0611
408	4834132	5.43288	158	38	0	2	1.2267	1.2898	1.2422	1.2814	1.2768	1.2966	1.2914	1.2973	1.21	1.268	0.0413	0.0218	0.0258	0.0134	0.0088	0.0286	0.0234	0.0293	0.058
409	4834259	14.5315	162	48	1	4	1.436	1.4505	1.442	1.4452	1.4622	1.4777	1.4697	1.4497	1.41	1.4492	0.0132	0.0013	0.0072	0.004	0.013	0.0285	0.0205	0.0005	0.0392
410	4842338	10.5671	133	24	1	3	0.898	0.9364	0.9035	0.9322	0.9314	0.9517	0.9416	0.9656	0.94	0.9334	0.0354	0.003	0.0299	0.0012	0.002	0.0183	0.0082	0.0322	0.0066
411	4852909	4.33425	101.667	17.3333	1	2	0.7188	0.6712	0.7112	0.6751	0.7029	0.7186	0.6996	0.6891	0.7067	0.6992	0.0196	0.028	0.012	0.0241	0.0037	0.0194	0.0004	0.0101	0.0075
412	4852969	3.26301	101	17	1	2	0.7093	0.6625	0.7009	0.6664	0.6938	0.7095	0.6906	0.6808	0.695	0.6899	0.0194	0.0274	0.011	0.0235	0.0039	0.0196	0.0007	0.0091	0.0051
413	4853485	2.7589	89.3333	13.6667	1	1	0.6104	0.5524	0.5949	0.5576	0.5877	0.6021	0.5824	0.567	0.5783	0.5814	0.029	0.029	0.0135	0.0238	0.0063	0.0207	0.001	0.0144	0.0031
414	4853765	4.55205	114.85	20.75	1	2	0.8131	0.7915	0.8126	0.7928	0.8127	0.83	0.8136	0.8133	0.8263	0.8118	0.0013	0.0203	0.0008	0.019	0.0009	0.0182	0.0018	0.0015	0.0145
415	4854467	13.4466	121	35	0	4	1.1604	1.0265	1.176	1.0352	1.099	1.1104	1.0846	1.0332	1.15	1.0972	0.0632	0.0707	0.0788	0.062	0.0018	0.0132	0.0126	0.064	0.0528
416	4858713	4.33516	97	17.1667	0	2	0.714	0.646	0.7061	0.6516	0.6864	0.701	0.6801	0.6585	0.7008	0.6827	0.0313	0.0367	0.0234	0.0311	0.0037	0.0183	0.0026	0.0242	0.0181
417	4868988	2.74658	93	13.5	0	1	0.6052	0.5658	0.5894	0.5696	0.5932	0.6086	0.5906	0.5872	0.5725	0.5869	0.0183	0.0211	0.0025	0.0173	0.0063	0.0217	0.0037	0.0003	0.0144
418	4869949	5.08676	108	16.1667	1	2	0.6852	0.6808	0.675	0.6813	0.6935	0.7112	0.6964	0.7128	0.6658	0.6891	0.0039	0.0083	0.0141	0.0078	0.0044	0.0221	0.0073	0.0237	0.0233
419	4872514	7.83836	123	23.75	0	3	0.8916	0.8809	0.8967	0.881	0.8979	0.9159	0.9008	0.9014	0.9313	0.8997	0.0081	0.0188	0.003	0.0187	0.0018	0.0162	0.0011	0.0017	0.0316
420	4873983	2.8411	89	11.5	0	1	0.5418	0.5119	0.5222	0.5152	0.5348	0.55	0.5332	0.5372	0.5025	0.5276	0.0142	0.0157	0.0054	0.0124	0.0072	0.0224	0.0056	0.0096	0.0251
421	4874498	4.10959	100	17	0	2	0.7093	0.6577	0.7009	0.662	0.6911	0.7065	0.6872	0.6747	0.695	0.6872	0.0221	0.0295	0.0137	0.0252	0.0039	0.0193	0	0.0125	0.0078
422	4875158	3.48767	102	15.5	0	2	0.6656	0.6415	0.654	0.6438	0.6628	0.6794	0.6627	0.6677	0.6425	0.6578	0.0078	0.0163	0.0038	0.014	0.005	0.0216	0.0049	0.0099	0.0153
423	4885390	10.9137	145	46	0	3	1.3954	1.3145	1.4044	1.3177	1.3677	1.3796	1.3612	1.3204	1.37	1.359	0.0364	0.0445	0.0454	0.0413	0.0087	0.0206	0.0022	0.0386	0.011
424	4887142	4.65342	104	16	0	2	0.6803	0.6595	0.6698	0.6614	0.6794	0.6963	0.6799	0.6863	0.66	0.6748	0.0055	0.0153	0.005	0.0134	0.0046	0.0215	0.0051	0.0115	0.0148
425	4890046	2.7411	79	12.5	1	1	0.5739	0.4865	0.5561	0.494	0.5335	0.546	0.5237	0.489	0.5375	0.5267	0.0472	0.0402	0.0294	0.0327	0.0068	0.0193	0.003	0.0377	0.0108
426	4901769	8.57945	123	22.25	0	3	0.8528	0.8568	0.8552	0.8558	0.867	0.8856	0.8719	0.8822	0.8788	0.8673	0.0145	0.0105	0.0121	0.0115	0.0003	0.0183	0.0046	0.0149	0.0115
427	4903461	7.41644	114	21	1	3	0.8197	0.7912	0.8198	0.7931	0.8155	0.8325	0.8155	0.8113	0.835	0.8149	0.0048	0.0237	0.0049	0.0218	0.0006	0.0176	0.0006	0.0036	0.0201
428	4908737	6.30479	114	19.625	0	3	0.7826	0.7688	0.7799	0.7697	0.7863	0.804	0.7883	0.7937	0.7869	0.7845	0.0019	0.0157	0.0046	0.0148	0.0018	0.0195	0.0038	0.0092	0.0024
429	4908918	3.79315	104	18	1	2	0.7376	0.6933	0.7315	0.6969	0.7238	0.7398	0.7211	0.7119	0.73	0.7207	0.0169	0.0274	0.0108	0.0238	0.0031	0.0191	0.0004	0.0088	0.0093
430	4910213	7.2637	122.125	24.925	1	3	0.9214	0.8945	0.9284	0.8958	0.919	0.9361	0.9195	0.9111	0.9724	0.922	0.0006	0.0275	0.0064	0.0262	0.003	0.0141	0.0025	0.0109	0.0504
431	4911799	5.90342	118	21.625	1	2	0.8363	0.8214	0.8376	0.8221	0.8399	0.8576	0.8419	0.8437	0.8569	0.8397	0.0034	0.0183	0.0021	0.0176	0.0002	0.0179	0.0022	0.004	0.0172
432	4913233	10.5911	142.75	35.25	1	3	1.166	1.1607	1.1816	1.1587	1.1779	1.1951	1.1823	1.1691	1.155	1.1718	0.0058	0.0111	0.0098	0.0131	0.0061	0.0233	0.0105	0.0027	0.0168
433	4928712	3.18425	97	14.625	1	2	0.6396	0.6035	0.626	0.6069	0.6297	0.6455	0.6277	0.626	0.6119	0.6241	0.0155	0.0206	0.0019	0.0172	0.0056	0.0214	0.0036	0.0019	0.0122
434	4933169	6.6484	124	22	1	3	0.8462	0.8577	0.8482	0.8561	0.8645	0.8835	0.8705	0.8851	0.87	0.8647	0.0185	0.007	0.0165	0.0086	0.0002	0.0188	0.0058	0.0204	0.0053
436	4945601	12.5781	158.5	46	0	4	1.3954	1.4021	1.4044	1.3978	1.4168	1.4325	1.4231	1.4028	1.37	1.405	0.0096	0.0029	0.0006	0.0072	0.0118	0.0275	0.0181	0.0022	0.035
437	4946144	13.5425	164	52	0	4	1.5153	1.5141	1.5141	1.5098	1.5339	1.5479	1.5391	1.5131	1.49	1.5197	0.0044	0.0056	0.0056	0.0099	0.0142	0.0282	0.0194	0.0066	0.0297
438	4948015	3.04041	105	15.125	0	2	0.6545	0.6484	0.6421	0.6492	0.6616	0.6791	0.6642	0.6812	0.6294	0.6566	0.0021	0.0082	0.0145	0.0074	0.005	0.0225	0.0076	0.0246	0.0272
439	4948315	12.9671	162.6	54.875	1	4	1.5711	1.5396	1.5634	1.5375	1.5736	1.5856	1.5743	1.5414	1.5475	1.5593	0.0118	0.0197	0.0041	0.0218	0.0143	0.0263	0.015	0.0179	0.0118
440	4958667	12.8329	160	42	1	4	1.3125	1.3582	1.3258	1.3509	1.3542	1.3724	1.3663	1.3607	1.29	1.3434	0.0309	0.0148	0.0176	0.0075	0.0108	0.029	0.0229	0.0173	0.0534
441	4960015	4.08767	100.25	17.25	1	2	0.7164	0.663	0.7086	0.6674	0.6972	0.7126	0.6931	0.6794	0.7038	0.6935	0.0229	0.0305	0.0151	0.0261	0.0037	0.0191	0.0004	0.0141	0.0103
442	4960055	7.31644	126.5	32	1	3	1.092	1.0205	1.1066	1.0245	1.0659	1.0805	1.0604	1.0284	1.09	1.0632	0.0288	0.0427	0.0434	0.0387	0.0027	0.0173	0.0028	0.0348	0.0268
443	4962247	2.94658	92	12.625	1	1	0.5779	0.5456	0.5603	0.5489	0.5697	0.5852	0.568	0.5699	0.5419	0.563	0.0149	0.0174	0.0027	0.0141	0.0067	0.0222	0.005	0.0069	0.0211
444	4980963	12.5767	167.75	52	1	4	1.5153	1.5391	1.5141	1.5326	1.5478	1.5627	1.5566	1.536	1.49	1.5327	0.0174	0.0064	0.0186	0.0001	0.0151	0.03	0.0239	0.0033	0.0427
445	4988722	13.9279	175	60.3333	1	4	1.6742	1.6906	1.6519	1.6837	1.7049	1.7174	1.7126	1.6869	1.6567	1.6865	0.0123	0.0041	0.0346	0.0028	0.0184	0.0309	0.0261	0.0004	0.0298
446	4990163	13.8959	157	46	0	4	1.3954	1.3925	1.4044	1.389	1.4115	1.4267	1.4164	1.3936	1.37	1.3999	0.0045	0.0074	0.0045	0.0109	0.0116	0.0268	0.0165	0.0063	0.0299
447	4990535	1.83196	85.6667	12.8333	1	1	0.5845	0.5217	0.5673	0.5274	0.5587	0.5727	0.5526	0.5339	0.5492	0.552	0.0325	0.0303	0.0153	0.0246	0.0067	0.0207	0.0006	0.0181	0.0028
448	4990830	2.23699	97	14	1	1	0.6206	0.5924	0.6058	0.5952	0.6151	0.6312	0.6142	0.618	0.59	0.6092	0.0114	0.0168	0.0034	0.014	0.0059	0.022	0.005	0.0088	0.0192
449	5003588	8.11781	124	29.3333	1	3	1.0294	0.9693	1.0419	0.9728	1.0092	1.0245	1.0052	0.979	1.1267	1.0175	0.0119	0.0482	0.0244	0.0447	0.0083	0.007	0.0123	0.0385	0.1092
450	5004044	2.31416	85	10.5	0	1	0.5087	0.4764	0.4876	0.4799	0.5	0.5148	0.4979	0.5	0.4675	0.4925	0.0162	0.0161	0.0049	0.0126	0.0075	0.0223	0.0054	0.0075	0.025
451	5015350	9.40639	153	26.6667	0	3	0.9648	1.084	0.9743	1.0719	1.042	1.066	1.0646	1.1217	1.0333	1.047	0.0822	0.037	0.0727	0.0249	0.005	0.019	0.0176	0.0747	0.0137
453	5019838	3.22603	101.5	18	1	2	0.7376	0.6812	0.7315	0.6858	0.7169	0.7322	0.7124	0.6967	0.73	0.7138	0.0238	0.0326	0.0177	0.028	0.0031	0.0184	0.0014	0.0171	0.0162
454	5039357	7.4274	120	20.5	0	3	0.8063	0.8128	0.8054	0.8118	0.8215	0.8403	0.8266	0.8415	0.8175	0.8204	0.0141	0.0076	0.015	0.0086	0.0011	0.0199	0.0062	0.0211	0.0029
455	5054574	14.3315	161.333	44.5	0	4	1.3646	1.4004	1.3755	1.3936	1.4016	1.4188	1.4122	1.4008	1.34	1.3897	0.0251	0.0107	0.0142	0.0039	0.0119	0.0291	0.0225	0.0111	0.0497
456	5055182	3.69041	97.6	14	1	2	0.6206	0.5951	0.6058	0.5976	0.6166	0.6328	0.6161	0.6217	0.59	0.6107	0.0099	0.0156	0.0049	0.0131	0.0059	0.0221	0.0054	0.011	0.0207
457	5059250	7.13425	123.667	25	1	3	0.9233	0.9039	0.9304	0.9045	0.925	0.9425	0.9267	0.9215	0.975	0.9281	0.0048	0.0242	0.0023	0.0236	0.0031	0.0144	0.0014	0.0066	0.0469
458	5060322	11.4584	131.667	28	0	3	0.9974	0.9926	1.0085	0.9915	1.0079	1.0259	1.012	1.0087	1.08	1.0138	0.0164	0.0212	0.0053	0.0223	0.0059	0.0121	0.0018	0.0051	0.0662
459	5063387	2.54247	91	15	1	1	0.6508	0.5824	0.6381	0.5883	0.6224	0.6366	0.6158	0.5942	0.625	0.6171	0.0337	0.0347	0.021	0.0288	0.0053	0.0195	0.0013	0.0229	0.0079
460	5072171	3.76233	94.25	12.75	0	2	0.5818	0.5576	0.5645	0.5602	0.5783	0.5943	0.5778	0.5852	0.5463	0.5718	0.01	0.0142	0.0073	0.0116	0.0065	0.0225	0.006	0.0134	0.0255
462	5089340	3.09589	96.75	13.625	0	2	0.6091	0.5845	0.5935	0.5871	0.6055	0.6217	0.6051	0.6117	0.5769	0.5995	0.0096	0.015	0.006	0.0124	0.006	0.0222	0.0056	0.0122	0.0226
463	5090393	3.41438	102.25	19	1	2	0.7655	0.7008	0.7615	0.7059	0.7402	0.7552	0.7346	0.714	0.765	0.7381	0.0274	0.0373	0.0234	0.0322	0.0021	0.0171	0.0035	0.0241	0.0269
464	5091344	11.6644	135	29.75	0	3	1.0393	1.0371	1.0522	1.0356	1.0517	1.0697	1.0562	1.0514	1.1413	1.0594	0.0201	0.0223	0.0072	0.0238	0.0077	0.0103	0.0032	0.008	0.0819
465	5094105	3.60068	92	11.5	0	2	0.5418	0.5244	0.5222	0.5266	0.5418	0.5578	0.5421	0.5555	0.5025	0.535	0.0068	0.0106	0.0128	0.0084	0.0068	0.0228	0.0071	0.0205	0.0325
466	5095626	5.86918	109.5	16.5	0	2	0.6949	0.6936	0.6854	0.6938	0.705	0.7229	0.7084	0.7263	0.6775	0.7009	0.006	0.0073	0.0155	0.0071	0.0041	0.022	0.0075	0.0254	0.0234
467	5108156	3.61301	96.75	15.25	0	2	0.6582	0.6132	0.6461	0.6172	0.6434	0.6589	0.6402	0.6325	0.6338	0.6381	0.0201	0.0249	0.008	0.0209	0.0053	0.0208	0.0021	0.0056	0.0043
468	5127767	3.13699	90	15	1	2	0.6508	0.5778	0.6381	0.584	0.6196	0.6336	0.6124	0.5881	0.625	0.6144	0.0364	0.0366	0.0237	0.0304	0.0052	0.0192	0.002	0.0263	0.0106
469	5128540	7.7637	121.75	25.125	1	3	0.9265	0.8956	0.9338	0.8972	0.9218	0.9387	0.9218	0.9114	0.9794	0.9251	0.0014	0.0295	0.0087	0.0279	0.0033	0.0136	0.0033	0.0137	0.0543
470	5129792	3.73151	103	16	1	2	0.6803	0.6549	0.6698	0.6572	0.6768	0.6934	0.6766	0.6802	0.66	0.6721	0.0082	0.0172	0.0023	0.0149	0.0047	0.0213	0.0045	0.0081	0.0121
471	5133025	4.20913	107	16.6667	0	2	0.6997	0.685	0.6906	0.6863	0.7023	0.7196	0.7038	0.7131	0.6833	0.6982	0.0015	0.0132	0.0076	0.0119	0.0041	0.0214	0.0056	0.0149	0.0149
472	5137195	13.1822	163.25	76.25	1	4	1.9576	1.7757	1.8767	1.784	1.8812	1.8812	1.8595	1.8189	1.975	1.8678	0.0898	0.0921	0.0089	0.0838	0.0134	0.0134	0.0083	0.0489	0.1072
473	5137212	12.7032	154.333	48	0	4	1.436	1.4004	1.442	1.3995	1.4344	1.4478	1.4345	1.4029	1.41	1.4231	0.0129	0.0227	0.0189	0.0236	0.0113	0.0247	0.0114	0.0202	0.0131
474	5146790	8.00479	135	29.375	1	3	1.0304	1.0315	1.0429	1.0298	1.0445	1.0627	1.0496	1.0466	1.1281	1.0518	0.0214	0.0203	0.0089	0.022	0.0073	0.0109	0.0022	0.0052	0.0763
475	5164405	2.01918	76.25	11.125	1	1	0.5295	0.4512	0.5093	0.4582	0.4941	0.5066	0.4854	0.4546	0.4894	0.4865	0.043	0.0353	0.0228	0.0283	0.0076	0.0201	0.0011	0.0319	0.0029
476	5165245	2.68767	96	14.75	1	1	0.6433	0.6011	0.6301	0.605	0.63	0.6455	0.6272	0.6215	0.6163	0.6244	0.0189	0.0233	0.0057	0.0194	0.0056	0.0211	0.0028	0.0029	0.0081
477	5166296	14.3274	173	63.375	1	4	1.7302	1.712	1.6985	1.7078	1.7427	1.7529	1.7451	1.7136	1.7175	1.7245	0.0057	0.0125	0.026	0.0167	0.0182	0.0284	0.0206	0.0109	0.007
478	5182128	4.33562	102	17.5	1	2	0.7235	0.6755	0.7163	0.6795	0.7074	0.7232	0.7042	0.6933	0.7125	0.7039	0.0196	0.0284	0.0124	0.0244	0.0035	0.0193	0.0003	0.0106	0.0086
479	5188200	3.45068	101	17.25	1	2	0.7164	0.6666	0.7086	0.6707	0.6993	0.7149	0.6957	0.684	0.7038	0.6955	0.0209	0.0289	0.0131	0.0248	0.0038	0.0194	0.0002	0.0115	0.0083
480	5189996	9.47123	133.5	29.625	0	3	1.0363	1.0269	1.0491	1.0261	1.0447	1.0623	1.0481	1.0407	1.1369	1.0523	0.016	0.0254	0.0032	0.0262	0.0076	0.01	0.0042	0.0116	0.0846
481	5191935	4.01575	100	17.775	0	2	0.7313	0.6703	0.7247	0.6753	0.7078	0.7229	0.7027	0.6846	0.7221	0.7046	0.0267	0.0343	0.0201	0.0293	0.0032	0.0183	0.0019	0.02	0.0175
482	5193434	2.64795	95	14.25	1	1	0.6282	0.5879	0.6139	0.5917	0.6158	0.6314	0.6132	0.609	0.5988	0.61	0.0182	0.0221	0.0039	0.0183	0.0058	0.0214	0.0032	0.001	0.0112
483	5194467	7.37397	136.25	36.5	1	3	1.1938	1.1388	1.2095	1.141	1.1782	1.193	1.1753	1.1454	1.18	1.1728	0.021	0.034	0.0367	0.0318	0.0054	0.0202	0.0025	0.0274	0.0072
484	5205032	5.97671	115	21.375	1	2	0.8297	0.8023	0.8305	0.804	0.8262	0.8432	0.8263	0.8222	0.8481	0.8258	0.0039	0.0235	0.0047	0.0218	0.0004	0.0174	0.0005	0.0036	0.0223
485	5222782	2.06096	84.75	12.625	0	1	0.5779	0.5141	0.5603	0.5198	0.5515	0.5653	0.5452	0.5257	0.5419	0.5446	0.0333	0.0305	0.0157	0.0248	0.0069	0.0207	0.0006	0.0189	0.0027
486	5223185	6.85205	114.625	20	0	3	0.7928	0.7781	0.7909	0.779	0.7961	0.8137	0.798	0.8023	0.8	0.7945	0.0017	0.0164	0.0036	0.0155	0.0016	0.0192	0.0035	0.0078	0.0055
487	5242247	1.03151	68	8.25	1	1	0.4303	0.3657	0.4071	0.3719	0.402	0.4138	0.3948	0.3675	0.3888	0.3935	0.0368	0.0278	0.0136	0.0216	0.0085	0.0203	0.0013	0.026	0.0047
488	5262292	1.06781	55.25	8.5	1	1	0.4393	0.3186	0.4162	0.3284	0.3763	0.3849	0.3612	0.2929	0.3975	0.3684	0.0709	0.0498	0.0478	0.04	0.0079	0.0165	0.0072	0.0755	0.0291
489	5262450	4.43014	105	16.1667	0	2	0.6852	0.667	0.675	0.6687	0.6858	0.7028	0.6867	0.6945	0.6658	0.6813	0.0039	0.0143	0.0063	0.0126	0.0045	0.0215	0.0054	0.0132	0.0155
490	5263278	8.88219	135.333	25.1667	1	3	0.9275	0.9676	0.9349	0.963	0.9621	0.9824	0.9727	0.9948	0.9808	0.9651	0.0376	0.0025	0.0302	0.0021	0.003	0.0173	0.0076	0.0297	0.0157
491	5264480	10.1772	147.667	30.6667	1	3	1.0609	1.1211	1.0746	1.114	1.1077	1.1284	1.1216	1.1404	1.0633	1.1036	0.0427	0.0175	0.029	0.0104	0.0041	0.0248	0.018	0.0368	0.0403
492	5265602	9.38904	127.2	22.75	1	3	0.8658	0.8863	0.8692	0.8838	0.8892	0.9086	0.8966	0.9142	0.8963	0.89	0.0242	0.0037	0.0208	0.0062	0.0008	0.0186	0.0066	0.0242	0.0063
493	5266050	3.22466	97.5	13.75	1	2	0.6129	0.5901	0.5976	0.5925	0.6104	0.6267	0.6102	0.6179	0.5813	0.6044	0.0085	0.0143	0.0068	0.0119	0.006	0.0223	0.0058	0.0135	0.0231
494	5272141	5.04658	117	20.175	0	2	0.7976	0.7926	0.796	0.7927	0.8064	0.8245	0.8097	0.819	0.8061	0.805	0.0074	0.0124	0.009	0.0123	0.0014	0.0195	0.0047	0.014	0.0011
495	5276589	8.69658	136.925	34.5	1	3	1.1491	1.1159	1.1647	1.1165	1.1453	1.1613	1.1455	1.1239	1.14	1.1402	0.0089	0.0243	0.0245	0.0237	0.0051	0.0211	0.0053	0.0163	0.0002
496	5281795	3.72123	90.75	14.125	0	2	0.6244	0.5666	0.6098	0.5718	0.6019	0.6165	0.5967	0.5815	0.5944	0.596	0.0284	0.0294	0.0138	0.0242	0.0059	0.0205	0.0007	0.0145	0.0016
497	5293413	12.9863	154.333	47.8333	1	4	1.4326	1.3984	1.4389	1.3974	1.4317	1.4452	1.432	1.4008	1.4067	1.4204	0.0122	0.022	0.0185	0.023	0.0113	0.0248	0.0116	0.0196	0.0137
498	5298752	9.12603	122.75	24.25	0	3	0.9044	0.8874	0.9103	0.888	0.9073	0.9249	0.9093	0.9063	0.9488	0.9096	0.0052	0.0222	0.0007	0.0216	0.0023	0.0153	0.0003	0.0033	0.0392
499	5311187	6.63493	125.5	28.125	0	3	1.0004	0.9605	1.0116	0.9624	0.9913	1.0076	0.9902	0.9727	1.0844	0.9979	0.0025	0.0374	0.0137	0.0355	0.0066	0.0097	0.0077	0.0252	0.0865
500	5312851	8.80205	141	45.25	1	3	1.3801	1.2791	1.39	1.2841	1.3407	1.3519	1.3313	1.2864	1.355	1.3332	0.0469	0.0541	0.0568	0.0491	0.0075	0.0187	0.0019	0.0468	0.0218
501	5320103	6.58151	116.25	20.875	0	3	0.8164	0.8005	0.8162	0.8014	0.8192	0.8368	0.821	0.8234	0.8306	0.8184	0.002	0.0179	0.0022	0.017	0.0008	0.0184	0.0026	0.005	0.0122
502	5348422	2.59452	92	16	0	1	0.6803	0.6034	0.6698	0.6098	0.6471	0.6611	0.6394	0.6131	0.66	0.6427	0.0376	0.0393	0.0271	0.0329	0.0044	0.0184	0.0033	0.0296	0.0173
503	5350218	2.83493	92	13.875	1	1	0.6168	0.5679	0.6017	0.5724	0.5994	0.6144	0.5955	0.5859	0.5856	0.5933	0.0235	0.0254	0.0084	0.0209	0.0061	0.0211	0.0022	0.0074	0.0077
504	5353509	7.68904	126	26.625	1	3	0.9638	0.9411	0.9732	0.9417	0.964	0.9813	0.9653	0.9565	1.0319	0.9688	0.005	0.0277	0.0044	0.0271	0.0048	0.0125	0.0035	0.0123	0.0631
505	5363806	1.75137	80.75	11.875	0	1	0.5539	0.4836	0.535	0.4899	0.5235	0.5367	0.5161	0.4917	0.5156	0.5162	0.0377	0.0326	0.0188	0.0263	0.0073	0.0205	0.0001	0.0245	0.0006
506	5390631	4.3774	101.75	15	1	2	0.6508	0.6315	0.6381	0.6335	0.6505	0.6673	0.6511	0.6598	0.625	0.6453	0.0055	0.0138	0.0072	0.0118	0.0052	0.022	0.0058	0.0145	0.0203
507	5397749	4.87945	114	21.6667	0	2	0.8374	0.8018	0.8388	0.8042	0.8293	0.846	0.8283	0.8198	0.8583	0.8293	0.0081	0.0275	0.0095	0.0251	0	0.0167	0.001	0.0095	0.029
508	5398499	6.13151	125	25	1	3	0.9233	0.9109	0.9304	0.911	0.929	0.9468	0.9317	0.9296	0.975	0.932	0.0087	0.0211	0.0016	0.021	0.003	0.0148	0.0003	0.0024	0.043
509	5403792	7.35434	119.667	19.8333	1	3	0.7883	0.7999	0.786	0.7985	0.8062	0.8251	0.812	0.8309	0.7942	0.8046	0.0163	0.0047	0.0186	0.0061	0.0016	0.0205	0.0074	0.0263	0.0104
510	5408381	4.91096	109.5	18.25	0	2	0.7446	0.724	0.739	0.7256	0.7442	0.7614	0.7451	0.7487	0.7388	0.7413	0.0033	0.0173	0.0023	0.0157	0.0029	0.0201	0.0038	0.0074	0.0025
511	5419657	8.02922	126.333	22.5	1	3	0.8593	0.8778	0.8622	0.8755	0.8815	0.9009	0.8886	0.9057	0.8875	0.8821	0.0228	0.0043	0.0199	0.0066	0.0006	0.0188	0.0065	0.0236	0.0054
512	5422239	3.13425	95	15	1	2	0.6508	0.6009	0.6381	0.6053	0.6331	0.6483	0.6292	0.6186	0.625	0.6277	0.0231	0.0268	0.0104	0.0224	0.0054	0.0206	0.0015	0.0091	0.0027
513	5424355	10.3836	152.25	42	0	3	1.3125	1.3102	1.3258	1.3071	1.3278	1.3439	1.3328	1.3134	1.29	1.3182	0.0057	0.008	0.0076	0.0111	0.0096	0.0257	0.0146	0.0048	0.0282
514	5425427	13.0521	166	46.875	0	4	1.4133	1.4616	1.421	1.4534	1.4577	1.4749	1.4702	1.4597	1.3875	1.4444	0.0311	0.0172	0.0234	0.009	0.0133	0.0305	0.0258	0.0153	0.0569
515	5437609	10.7582	143	32.75	0	3	1.1093	1.1264	1.1242	1.1228	1.133	1.1515	1.1406	1.1386	1.105	1.1279	0.0186	0.0015	0.0037	0.0051	0.0051	0.0236	0.0127	0.0107	0.0229
516	5442878	2.38082	83.5	12.625	1	1	0.5779	0.5086	0.5603	0.5147	0.5483	0.5618	0.5411	0.5181	0.5419	0.5414	0.0365	0.0328	0.0189	0.0267	0.0069	0.0204	0.0003	0.0233	0.0005
517	5461067	4.33767	107.5	21.625	1	2	0.8363	0.7678	0.8376	0.7729	0.8094	0.8245	0.8036	0.7797	0.8569	0.8098	0.0265	0.042	0.0278	0.0369	0.0004	0.0147	0.0062	0.0301	0.0471
518	5464156	4.63562	109.25	17	0	2	0.7093	0.7013	0.7009	0.702	0.7157	0.7334	0.7183	0.7311	0.695	0.7119	0.0026	0.0106	0.011	0.0099	0.0038	0.0215	0.0064	0.0192	0.0169
519	5474734	14.2075	157.25	45.375	1	4	1.3826	1.386	1.3924	1.3821	1.402	1.4177	1.4078	1.3871	1.3575	1.3906	0.008	0.0046	0.0018	0.0085	0.0114	0.0271	0.0172	0.0035	0.0331
520	5474827	3.31781	91	12	1	2	0.558	0.5297	0.5392	0.5328	0.552	0.5675	0.5508	0.5558	0.52	0.5451	0.0129	0.0154	0.0059	0.0123	0.0069	0.0224	0.0057	0.0107	0.0251
521	5475779	1.87397	82	10.5	1	1	0.5087	0.4641	0.4876	0.4686	0.493	0.507	0.489	0.4817	0.4675	0.4853	0.0234	0.0212	0.0023	0.0167	0.0077	0.0217	0.0037	0.0036	0.0178
523	5478119	5.31712	117	19.5	1	2	0.7792	0.7813	0.7763	0.7808	0.7918	0.8102	0.7961	0.8104	0.7825	0.7898	0.0106	0.0085	0.0135	0.009	0.002	0.0204	0.0063	0.0206	0.0073
524	5508458	3.46849	97.8333	14.5	1	2	0.6358	0.605	0.622	0.608	0.6289	0.645	0.6277	0.6295	0.6075	0.6233	0.0125	0.0183	0.0013	0.0153	0.0056	0.0217	0.0044	0.0062	0.0158
525	5528370	6.3863	114	21.3333	0	3	0.8286	0.7965	0.8293	0.7987	0.8224	0.8393	0.8219	0.8156	0.8467	0.8221	0.0065	0.0256	0.0072	0.0234	0.0003	0.0172	0.0002	0.0065	0.0246
526	5533421	10	135	30.5	1	3	1.057	1.0481	1.0705	1.0471	1.0659	1.0835	1.0695	1.061	1.06	1.0625	0.0055	0.0144	0.008	0.0154	0.0034	0.021	0.007	0.0015	0.0025
527	5534428	14.2075	171	59.25	1	4	1.654	1.6497	1.6348	1.6448	1.673	1.6849	1.6776	1.6486	1.635	1.6558	0.0018	0.0061	0.021	0.011	0.0172	0.0291	0.0218	0.0072	0.0208
528	5546887	8.11507	121	21.8333	1	3	0.8418	0.8399	0.8435	0.8395	0.8527	0.871	0.8566	0.8647	0.8642	0.8527	0.0109	0.0128	0.0092	0.0132	0	0.0183	0.0039	0.012	0.0115
529	5547182	3.68904	96.75	14.375	1	2	0.632	0.598	0.618	0.6012	0.6232	0.6391	0.6216	0.6213	0.6031	0.6175	0.0145	0.0195	0.0005	0.0163	0.0057	0.0216	0.0041	0.0038	0.0144
530	5562830	8.63904	125	23.375	1	3	0.882	0.8853	0.8864	0.8842	0.896	0.9146	0.9009	0.9088	0.9181	0.8974	0.0154	0.0121	0.011	0.0132	0.0014	0.0172	0.0035	0.0114	0.0207
531	5564478	7.50616	119	23.5	1	3	0.8852	0.8562	0.8899	0.8578	0.8812	0.8983	0.8814	0.8738	0.9225	0.8829	0.0023	0.0267	0.007	0.0251	0.0017	0.0154	0.0015	0.0091	0.0396
532	5564578	2.89247	89	10.375	0	1	0.5045	0.49	0.4832	0.4922	0.506	0.5217	0.5065	0.5228	0.4631	0.4989	0.0056	0.0089	0.0157	0.0067	0.0071	0.0228	0.0076	0.0239	0.0358
533	5565003	12.9867	140.929	33.1	1	4	1.1173	1.1196	1.1324	1.1172	1.1329	1.1507	1.1383	1.1304	1.112	1.1279	0.0106	0.0083	0.0045	0.0107	0.005	0.0228	0.0104	0.0025	0.0159
534	5574171	1.47945	78	9.16667	0	1	0.463	0.4225	0.4403	0.4268	0.4492	0.4629	0.4457	0.4402	0.4208	0.4413	0.0217	0.0188	0.001	0.0145	0.0079	0.0216	0.0044	0.0011	0.0205
535	5576601	2.89954	96	15.5	0	1	0.6656	0.614	0.654	0.6185	0.647	0.6622	0.6429	0.6311	0.6425	0.642	0.0236	0.028	0.012	0.0235	0.005	0.0202	0.0009	0.0109	0.0005
536	5584493	1.1226	74.5	9.675	1	1	0.4807	0.4181	0.4585	0.4241	0.4541	0.4668	0.4475	0.4254	0.4386	0.446	0.0347	0.0279	0.0125	0.0219	0.0081	0.0208	0.0015	0.0206	0.0074
537	5616186	9.88288	132.25	27.375	1	3	0.9822	0.9862	0.9925	0.9845	0.9975	1.016	1.0028	1.0042	1.0581	1.0027	0.0205	0.0165	0.0102	0.0182	0.0052	0.0133	0.0001	0.0015	0.0554
538	5616587	3.01781	94.75	14.125	1	2	0.6244	0.5846	0.6098	0.5883	0.6123	0.6278	0.6097	0.6059	0.5944	0.6064	0.018	0.0218	0.0034	0.0181	0.0059	0.0214	0.0033	0.0005	0.012
539	5616726	4.72055	102	14.5	1	2	0.6358	0.6236	0.622	0.625	0.6394	0.6565	0.641	0.6549	0.6075	0.634	0.0018	0.0104	0.012	0.009	0.0054	0.0225	0.007	0.0209	0.0265
540	5618752	2.75342	92	12	1	1	0.558	0.5339	0.5392	0.5367	0.5544	0.5702	0.5538	0.5619	0.52	0.5476	0.0104	0.0137	0.0084	0.0109	0.0068	0.0226	0.0062	0.0143	0.0276
541	5630300	2.10205	80.875	9.5	0	1	0.4746	0.4403	0.4523	0.4442	0.4646	0.4788	0.462	0.462	0.4325	0.4568	0.0178	0.0165	0.0045	0.0126	0.0078	0.022	0.0052	0.0052	0.0243
542	5636473	1.72055	79.5	9.875	0	1	0.4875	0.4421	0.4656	0.4468	0.4711	0.4849	0.467	0.4585	0.4456	0.4632	0.0243	0.0211	0.0024	0.0164	0.0079	0.0217	0.0038	0.0047	0.0176
543	5636658	6.30479	121.25	22	1	3	0.8462	0.8439	0.8482	0.8435	0.8569	0.8752	0.8608	0.8683	0.87	0.857	0.0108	0.0131	0.0088	0.0135	0.0001	0.0182	0.0038	0.0113	0.013
544	5668995	3.68562	95.875	15.25	0	2	0.6582	0.6091	0.6461	0.6135	0.641	0.6563	0.6373	0.6271	0.6338	0.6358	0.0224	0.0267	0.0103	0.0223	0.0052	0.0205	0.0015	0.0087	0.002
545	5669149	6.44863	107.75	14.125	0	3	0.6244	0.6417	0.6098	0.6407	0.6443	0.6629	0.6502	0.6852	0.5944	0.6393	0.0149	0.0024	0.0295	0.0014	0.005	0.0236	0.0109	0.0459	0.0449
546	5684704	3.49178	96	16	1	2	0.6803	0.6223	0.6698	0.6272	0.6582	0.6731	0.6532	0.6375	0.66	0.6535	0.0268	0.0312	0.0163	0.0263	0.0047	0.0196	0.0003	0.016	0.0065
547	5688309	8.16507	126	28	0	3	0.9974	0.9614	1.0085	0.963	0.9905	1.007	0.9899	0.9741	1.08	0.9969	0.0005	0.0355	0.0116	0.0339	0.0064	0.0101	0.007	0.0228	0.0831
548	5702485	10.0596	143.5	31.75	0	3	1.0862	1.1144	1.1006	1.11	1.1158	1.135	1.125	1.1289	1.085	1.1112	0.025	0.0032	0.0106	0.0012	0.0046	0.0238	0.0138	0.0177	0.0262
549	5712785	3.47178	83	14.5	1	2	0.6358	0.537	0.622	0.5452	0.5892	0.6017	0.5782	0.539	0.6075	0.584	0.0518	0.047	0.038	0.0388	0.0052	0.0177	0.0058	0.045	0.0235
550	5713202	4.421	114	19.1667	1	2	0.7701	0.7611	0.7664	0.7616	0.7764	0.7943	0.7791	0.7878	0.7708	0.7742	0.0041	0.0131	0.0078	0.0126	0.0022	0.0201	0.0049	0.0136	0.0034
552	5723974	8.80959	132.75	27.625	0	3	0.9883	0.9928	0.9989	0.991	1.0039	1.0224	1.0093	1.0105	1.0669	1.0093	0.021	0.0165	0.0104	0.0183	0.0054	0.0131	0	0.0012	0.0576
553	5724667	2.06027	90	12	1	1	0.558	0.5255	0.5392	0.5289	0.5496	0.5649	0.5477	0.5497	0.52	0.5426	0.0154	0.0171	0.0034	0.0137	0.007	0.0223	0.0051	0.0071	0.0226
554	5734601	4.52932	110	19.5	1	2	0.7792	0.7471	0.7763	0.7495	0.7726	0.7894	0.7719	0.7677	0.7825	0.7707	0.0085	0.0236	0.0056	0.0212	0.0019	0.0187	0.0012	0.003	0.0118
555	5737094	3.11164	91.75	11.875	0	2	0.5539	0.5305	0.535	0.5332	0.5507	0.5664	0.5501	0.5588	0.5156	0.5438	0.0101	0.0133	0.0088	0.0106	0.0069	0.0226	0.0063	0.015	0.0282
556	5753682	8.74384	124.75	26	0	3	0.9483	0.9249	0.9569	0.9257	0.948	0.9653	0.9492	0.9409	1.01	0.9521	0.0038	0.0272	0.0048	0.0264	0.0041	0.0132	0.0029	0.0112	0.0579
557	5766302	1.42603	76.25	10.25	0	1	0.5003	0.4358	0.4788	0.4418	0.4728	0.4856	0.4659	0.4434	0.4588	0.4648	0.0355	0.029	0.014	0.023	0.008	0.0208	0.0011	0.0214	0.006
558	5766625	5.03562	106.5	15.125	0	2	0.6545	0.6551	0.6421	0.6554	0.6654	0.6832	0.6689	0.6904	0.6294	0.6605	0.006	0.0054	0.0184	0.0051	0.0049	0.0227	0.0084	0.0299	0.0311
559	5768540	10.4966	142.75	40.375	1	3	1.278	1.2296	1.2924	1.2307	1.2671	1.2815	1.2653	1.2347	1.2575	1.2597	0.0183	0.0301	0.0327	0.029	0.0074	0.0218	0.0056	0.025	0.0022
560	5771169	4.4911	105.5	19.125	1	2	0.7689	0.7188	0.7652	0.7228	0.752	0.7678	0.7486	0.7355	0.7694	0.7499	0.019	0.0311	0.0153	0.0271	0.0021	0.0179	0.0013	0.0144	0.0195
561	5773139	14.6575	174	45.5	1	4	1.3852	1.4933	1.3948	1.4798	1.4615	1.4817	1.483	1.4909	1.36	1.4478	0.0626	0.0455	0.053	0.032	0.0137	0.0339	0.0352	0.0431	0.0878
562	5781789	3.05662	94.8333	14.8333	0	2	0.6458	0.5973	0.6328	0.6016	0.6288	0.6441	0.6251	0.6155	0.6192	0.6233	0.0225	0.026	0.0095	0.0217	0.0055	0.0208	0.0018	0.0078	0.0041
563	5784669	2.33904	89.25	13.5	1	1	0.6052	0.5491	0.5894	0.5542	0.5836	0.5981	0.5785	0.5643	0.5725	0.5772	0.028	0.0281	0.0122	0.023	0.0064	0.0209	0.0013	0.0129	0.0047
564	5787722	6.91027	120	22.75	1	3	0.8658	0.8496	0.8692	0.8503	0.8689	0.8865	0.8708	0.8703	0.8963	0.8697	0.0039	0.0201	0.0005	0.0194	0.0008	0.0168	0.0011	0.0006	0.0266
566	5823352	9.2226	132.25	26.25	1	3	0.9545	0.9688	0.9634	0.9664	0.9752	0.9943	0.982	0.9898	1.0188	0.9792	0.0247	0.0104	0.0158	0.0128	0.004	0.0151	0.0028	0.0106	0.0396
567	5833706	2.79452	92.6667	14.5	0	1	0.6358	0.5817	0.622	0.5865	0.6155	0.6304	0.6109	0.598	0.6075	0.6098	0.026	0.0281	0.0122	0.0233	0.0057	0.0206	0.0011	0.0118	0.0023
568	5836177	3.53973	105	20	1	2	0.7928	0.7301	0.7909	0.735	0.7689	0.7841	0.7638	0.7436	0.8	0.7677	0.0251	0.0376	0.0232	0.0327	0.0012	0.0164	0.0039	0.0241	0.0323
569	5839815	4.92603	101	16.5	0	2	0.6949	0.6541	0.6854	0.6576	0.6827	0.6987	0.6804	0.6744	0.6775	0.6784	0.0165	0.0243	0.007	0.0208	0.0043	0.0203	0.002	0.004	0.0009
570	5839828	1.14932	74.75	8.875	1	1	0.4527	0.4041	0.4298	0.409	0.4341	0.4472	0.4293	0.4167	0.4106	0.4259	0.0268	0.0218	0.0039	0.0169	0.0082	0.0213	0.0034	0.0092	0.0153
571	5839896	11.0527	152.625	49.75	1	3	1.471	1.4105	1.4741	1.4115	1.4558	1.4678	1.4523	1.4149	1.445	1.4448	0.0262	0.0343	0.0293	0.0333	0.011	0.023	0.0075	0.0299	0.0002
572	5853244	4.58836	107.875	18.875	0	2	0.762	0.7265	0.7577	0.7293	0.7534	0.7699	0.7521	0.7467	0.7606	0.7509	0.0111	0.0244	0.0068	0.0216	0.0025	0.019	0.0012	0.0042	0.0097
573	5856554	7.32055	111	20.5	1	3	0.8063	0.7682	0.8054	0.771	0.7965	0.813	0.795	0.7866	0.8175	0.7955	0.0108	0.0273	0.0099	0.0245	0.001	0.0175	0.0005	0.0089	0.022
574	5864142	10.761	137	24	0	3	0.898	0.9568	0.9035	0.9506	0.9424	0.9637	0.9557	0.99	0.94	0.9445	0.0465	0.0123	0.041	0.0061	0.0021	0.0192	0.0112	0.0455	0.0045
575	5864737	7.38562	111.375	19.375	0	3	0.7758	0.7518	0.7726	0.7536	0.7738	0.7909	0.7742	0.7745	0.7781	0.7717	0.0041	0.0199	0.0009	0.0181	0.0021	0.0192	0.0025	0.0028	0.0064
576	5864993	1.69384	77.5	11.75	1	1	0.5499	0.4673	0.5307	0.4745	0.5121	0.5246	0.5029	0.4703	0.5113	0.5048	0.0451	0.0375	0.0259	0.0303	0.0073	0.0198	0.0019	0.0345	0.0065
577	5865097	13.063	153	37.375	0	4	1.2131	1.2513	1.2287	1.2452	1.2495	1.2682	1.2603	1.2588	1.1975	1.2414	0.0283	0.0099	0.0127	0.0038	0.0081	0.0268	0.0189	0.0174	0.0439
578	5868489	4.65	91	14	1	2	0.6206	0.5656	0.6058	0.5705	0.5997	0.6144	0.5949	0.5814	0.59	0.5937	0.0269	0.0281	0.0121	0.0232	0.006	0.0207	0.0012	0.0123	0.0037
579	5869510	3.11918	98.25	16.625	0	2	0.6985	0.6432	0.6893	0.6479	0.6781	0.6933	0.6736	0.6592	0.6819	0.6739	0.0246	0.0307	0.0154	0.026	0.0042	0.0194	0.0003	0.0147	0.008
580	5878390	5.65616	112	18.95	0	2	0.7641	0.7478	0.76	0.7489	0.7663	0.7838	0.7678	0.7729	0.7633	0.7639	0.0002	0.0161	0.0039	0.015	0.0024	0.0199	0.0039	0.009	0.0006
581	5879054	4.62192	103.333	17.6667	0	2	0.7282	0.6846	0.7214	0.6882	0.7147	0.7307	0.7121	0.7036	0.7183	0.7113	0.0169	0.0267	0.0101	0.0231	0.0034	0.0194	0.0008	0.0077	0.007
582	5881588	13.611	153.5	45.75	0	4	1.3903	1.3668	1.3996	1.3651	1.3948	1.4092	1.3967	1.3691	1.365	1.3841	0.0062	0.0173	0.0155	0.019	0.0107	0.0251	0.0126	0.015	0.0191
583	5900037	2.74658	92.625	14.375	1	1	0.632	0.5794	0.618	0.5841	0.6126	0.6275	0.6082	0.5961	0.6031	0.6068	0.0252	0.0274	0.0112	0.0227	0.0058	0.0207	0.0014	0.0107	0.0037
584	5903873	8.6	135.75	31.75	1	3	1.0862	1.0705	1.1006	1.0699	1.0915	1.1087	1.0942	1.0816	1.085	1.0876	0.0014	0.0171	0.013	0.0177	0.0039	0.0211	0.0066	0.006	0.0026
585	5907666	8.74452	119.25	20.25	0	3	0.7996	0.8049	0.7982	0.8041	0.8141	0.8328	0.819	0.8337	0.8088	0.8128	0.0132	0.0079	0.0146	0.0087	0.0013	0.02	0.0062	0.0209	0.004
586	5917811	2.5	90	14.375	0	1	0.632	0.5674	0.618	0.5731	0.6056	0.6199	0.5995	0.5801	0.6031	0.5999	0.0321	0.0325	0.0181	0.0268	0.0057	0.02	0.0004	0.0198	0.0032
587	5920584	11.0671	130	27.5	1	3	0.9852	0.9759	0.9957	0.9754	0.9932	1.011	0.9965	0.9921	1.0625	0.9986	0.0134	0.0227	0.0029	0.0232	0.0054	0.0124	0.0021	0.0065	0.0639
588	5922123	13.6925	156.25	59.25	0	4	1.654	1.5453	1.6348	1.5493	1.6142	1.6219	1.6036	1.5586	1.635	1.6019	0.0521	0.0566	0.0329	0.0526	0.0123	0.02	0.0017	0.0433	0.0331
589	5935555	2.50411	85.25	12.875	0	1	0.5858	0.5206	0.5687	0.5264	0.5586	0.5725	0.5522	0.5319	0.5506	0.5519	0.0339	0.0313	0.0168	0.0255	0.0067	0.0206	0.0003	0.02	0.0013
590	5973619	13.6925	155.5	33.375	0	4	1.1236	1.2066	1.1388	1.1969	1.1833	1.2047	1.2007	1.2229	1.1175	1.1772	0.0536	0.0294	0.0384	0.0197	0.0061	0.0275	0.0235	0.0457	0.0597
591	5987001	1.09932	79	9.625	1	1	0.4789	0.4353	0.4567	0.4399	0.4635	0.4773	0.4596	0.4522	0.4369	0.4556	0.0233	0.0203	0.0011	0.0157	0.0079	0.0217	0.004	0.0034	0.0187
592	6000199	12.8171	155	34.375	1	4	1.1463	1.219	1.1618	1.2102	1.2007	1.2215	1.2166	1.2326	1.1375	1.194	0.0477	0.025	0.0322	0.0162	0.0067	0.0275	0.0226	0.0386	0.0565
593	6029723	2.59521	83.5	12.375	0	1	0.57	0.5043	0.5519	0.5102	0.5424	0.556	0.5358	0.5149	0.5331	0.5354	0.0346	0.0311	0.0165	0.0252	0.007	0.0206	0.0004	0.0205	0.0023
594	6042533	3.93288	88	16.75	1	2	0.7021	0.5957	0.6932	0.6042	0.6517	0.6643	0.6399	0.5983	0.6863	0.6484	0.0537	0.0527	0.0448	0.0442	0.0033	0.0159	0.0085	0.0501	0.0379
595	6051188	3.98425	100	16.375	1	2	0.6913	0.6473	0.6816	0.6511	0.6773	0.693	0.6744	0.6667	0.6731	0.6729	0.0184	0.0256	0.0087	0.0218	0.0044	0.0201	0.0015	0.0062	0.0002
596	6051199	10.0911	135.75	27	0	3	0.973	0.9992	0.9829	0.9956	1.0004	1.02	1.009	1.0208	1.045	1.0051	0.0321	0.0059	0.0222	0.0095	0.0047	0.0149	0.0039	0.0157	0.0399
597	6492170	4.87603	105.875	16.25	1	2	0.6876	0.6725	0.6776	0.6739	0.6899	0.7072	0.6913	0.7009	0.6688	0.6855	0.0021	0.013	0.0079	0.0116	0.0044	0.0217	0.0058	0.0154	0.0167
598	6495978	8.15068	115	20	1	3	0.7928	0.7799	0.7909	0.7807	0.7971	0.8149	0.7993	0.8046	0.8	0.7956	0.0028	0.0157	0.0047	0.0149	0.0015	0.0193	0.0037	0.009	0.0044
599	6501199	9.32534	129.5	30.25	1	3	1.0511	1.0134	1.0644	1.0149	1.0438	1.0601	1.0431	1.0243	1.055	1.0411	0.01	0.0277	0.0233	0.0262	0.0027	0.019	0.002	0.0168	0.0139
600	6501930	4.5589	106	15.5	0	2	0.6656	0.6597	0.654	0.6605	0.6729	0.6905	0.6756	0.6921	0.6425	0.6682	0.0026	0.0085	0.0142	0.0077	0.0047	0.0223	0.0074	0.0239	0.0257
601	6503211	9.90411	135	27.5	1	3	0.9852	1.003	0.9957	1.0001	1.0081	1.0272	1.0155	1.0226	1.0625	1.0133	0.0281	0.0103	0.0176	0.0132	0.0052	0.0139	0.0022	0.0093	0.0492
602	6510920	12.2521	158	39	1	4	1.2484	1.3041	1.2636	1.2963	1.2948	1.314	1.3083	1.3101	1.23	1.2855	0.0371	0.0186	0.0219	0.0108	0.0093	0.0285	0.0228	0.0246	0.0555
603	6512578	8.02922	122	24	0	3	0.898	0.8796	0.9035	0.8803	0.9001	0.9176	0.9018	0.8985	0.94	0.9022	0.0042	0.0226	0.0013	0.0219	0.0021	0.0154	0.0004	0.0037	0.0378
604	6519559	1.69406	76.6667	10.1667	1	1	0.4975	0.436	0.4759	0.4418	0.4717	0.4847	0.4653	0.4449	0.4558	0.4637	0.0338	0.0277	0.0122	0.0219	0.008	0.021	0.0016	0.0188	0.0079
605	6522003	8.6411	138	46.75	1	3	1.4107	1.2769	1.4186	1.2843	1.3528	1.3623	1.3387	1.2873	1.385	1.3463	0.0644	0.0694	0.0723	0.062	0.0065	0.016	0.0076	0.059	0.0387
606	6524473	4.72534	105	17.125	0	2	0.7128	0.6835	0.7048	0.686	0.7073	0.724	0.7067	0.7068	0.6994	0.7035	0.0093	0.02	0.0013	0.0175	0.0038	0.0205	0.0032	0.0033	0.0041
607	6524832	1.89954	80.3333	10.1667	0	1	0.4975	0.451	0.4759	0.4557	0.4806	0.4944	0.4763	0.4673	0.4558	0.4727	0.0248	0.0217	0.0032	0.017	0.0079	0.0217	0.0036	0.0054	0.0169
608	6529237	4.47945	104	19	0	2	0.7655	0.7094	0.7615	0.7139	0.7452	0.7606	0.7409	0.7247	0.765	0.743	0.0225	0.0336	0.0185	0.0291	0.0022	0.0176	0.0021	0.0183	0.022
609	6532101	3.87397	104	19.9	1	2	0.7901	0.7235	0.788	0.7287	0.7639	0.779	0.7582	0.7362	0.7965	0.7627	0.0274	0.0392	0.0253	0.034	0.0012	0.0163	0.0045	0.0265	0.0338
610	6533195	3.59726	94	15	0	2	0.6508	0.5963	0.6381	0.6011	0.6304	0.6454	0.6258	0.6125	0.625	0.625	0.0258	0.0287	0.0131	0.0239	0.0054	0.0204	0.0008	0.0125	0
611	6534397	6.83927	120	20.3333	1	3	0.8019	0.81	0.8006	0.8089	0.8179	0.8367	0.8233	0.8394	0.8117	0.8167	0.0148	0.0067	0.0161	0.0078	0.0012	0.02	0.0066	0.0227	0.005
612	6534683	4.02192	105	17.8	0	2	0.732	0.6948	0.7254	0.6979	0.7222	0.7385	0.7205	0.7154	0.723	0.7189	0.0131	0.0241	0.0065	0.021	0.0033	0.0196	0.0016	0.0035	0.0041
613	6538557	3.1274	89	11.875	1	2	0.5539	0.5189	0.535	0.5226	0.5441	0.5592	0.5418	0.542	0.5156	0.537	0.0169	0.0181	0.002	0.0144	0.0071	0.0222	0.0048	0.005	0.0214
614	6541887	6.64795	116	23.5	0	3	0.8852	0.8405	0.8899	0.8434	0.8724	0.8886	0.8702	0.8555	0.9225	0.8742	0.011	0.0337	0.0157	0.0308	0.0018	0.0144	0.004	0.0187	0.0483
615	6546316	7.63014	115.5	21.75	0	3	0.8396	0.8108	0.8412	0.8126	0.8354	0.8524	0.8354	0.8301	0.8613	0.8354	0.0042	0.0246	0.0058	0.0228	0	0.017	0	0.0053	0.0259
616	6546396	14.758	171.667	49.6667	1	4	1.4693	1.5349	1.4726	1.5248	1.5239	1.5412	1.5389	1.53	1.4433	1.5088	0.0395	0.0261	0.0362	0.016	0.0151	0.0324	0.0301	0.0212	0.0655
617	6547911	4.87603	105.5	19.1	0	2	0.7682	0.7184	0.7644	0.7224	0.7515	0.7673	0.7482	0.7351	0.7685	0.7493	0.0189	0.0309	0.0151	0.0269	0.0022	0.018	0.0011	0.0142	0.0192
618	6557750	1.48082	73.5	8.7	0	1	0.4465	0.3958	0.4235	0.4009	0.4266	0.4395	0.4215	0.4068	0.4045	0.4184	0.0281	0.0226	0.0051	0.0175	0.0082	0.0211	0.0031	0.0116	0.0139
619	6562854	3.67055	91.625	13	0	2	0.5897	0.5508	0.5728	0.5546	0.5778	0.5931	0.5752	0.5724	0.555	0.5713	0.0184	0.0205	0.0015	0.0167	0.0065	0.0218	0.0039	0.0011	0.0163
620	6565220	1.12123	75.625	8.875	0	1	0.4527	0.4075	0.4298	0.4122	0.4361	0.4494	0.4318	0.422	0.4106	0.428	0.0247	0.0205	0.0018	0.0158	0.0081	0.0214	0.0038	0.006	0.0174
621	6565563	2.56438	90	13.75	1	1	0.6129	0.5568	0.5976	0.5619	0.5913	0.6059	0.5863	0.5721	0.5813	0.5851	0.0278	0.0283	0.0125	0.0232	0.0062	0.0208	0.0012	0.013	0.0038
622	6570526	11.811	143.333	36	1	3	1.1827	1.1746	1.1984	1.1728	1.1933	1.2102	1.1972	1.1822	1.17	1.1868	0.0041	0.0122	0.0116	0.014	0.0065	0.0234	0.0104	0.0046	0.0168
623	6580999	11.1678	146.5	36.375	0	3	1.191	1.1986	1.2067	1.1954	1.2104	1.2279	1.2167	1.2064	1.1775	1.2034	0.0124	0.0048	0.0033	0.008	0.007	0.0245	0.0133	0.003	0.0259
624	6581221	3.51027	95	15.75	0	2	0.673	0.6135	0.6619	0.6186	0.6499	0.6647	0.6447	0.6282	0.6513	0.6451	0.0279	0.0316	0.0168	0.0265	0.0048	0.0196	0.0004	0.0169	0.0062
625	6588134	10.7534	148.667	48.6667	1	3	1.4494	1.371	1.4543	1.3736	1.4238	1.4352	1.4177	1.3769	1.4233	1.4139	0.0355	0.0429	0.0404	0.0403	0.0099	0.0213	0.0038	0.037	0.0094
626	6592007	7.44247	119	23.25	0	3	0.8788	0.8523	0.883	0.8538	0.8762	0.8933	0.8767	0.8706	0.9138	0.8776	0.0012	0.0253	0.0054	0.0238	0.0014	0.0157	0.0009	0.007	0.0362
627	6594843	3.11438	101.5	16.625	0	2	0.6985	0.6586	0.6893	0.662	0.6869	0.7029	0.6846	0.6791	0.6819	0.6826	0.0159	0.024	0.0067	0.0206	0.0043	0.0203	0.002	0.0035	0.0007
628	6597449	12.8137	151.667	44	0	4	1.3543	1.3326	1.3657	1.331	1.3594	1.3742	1.3615	1.3355	1.33	1.3494	0.0049	0.0168	0.0163	0.0184	0.01	0.0248	0.0121	0.0139	0.0194
629	6600441	5.41735	111	20.6667	1	2	0.8108	0.7708	0.8102	0.7737	0.8	0.8164	0.7983	0.7887	0.8233	0.7992	0.0116	0.0284	0.011	0.0255	0.0008	0.0172	0.0009	0.0105	0.0241
630	6602501	3.31438	88.25	14.125	1	2	0.6244	0.5552	0.6098	0.5613	0.5953	0.6092	0.5884	0.5662	0.5944	0.5894	0.035	0.0342	0.0204	0.0281	0.0059	0.0198	0.001	0.0232	0.005
631	6609974	6.14521	112	19.6667	0	3	0.7838	0.7597	0.7812	0.7614	0.7817	0.7989	0.7822	0.782	0.7883	0.7799	0.0039	0.0202	0.0013	0.0185	0.0018	0.019	0.0023	0.0021	0.0084
632	6610544	7.1411	128.3	27.5	0	3	0.9852	0.9667	0.9957	0.9669	0.988	1.0054	0.99	0.9817	1.0625	0.9936	0.0084	0.0269	0.0021	0.0267	0.0056	0.0118	0.0036	0.0119	0.0689
633	6617884	1.15	75	11	1	1	0.5254	0.4437	0.505	0.4509	0.4879	0.5001	0.4787	0.4454	0.485	0.4802	0.0452	0.0365	0.0248	0.0293	0.0077	0.0199	0.0015	0.0348	0.0048
634	6620046	13.9199	157.25	53.75	1	4	1.5494	1.4895	1.5443	1.49	1.5357	1.5468	1.5323	1.4943	1.525	1.523	0.0264	0.0335	0.0213	0.033	0.0127	0.0238	0.0093	0.0287	0.002
635	6626859	10.6082	150	39.625	1	3	1.2619	1.2644	1.2768	1.2613	1.2793	1.2961	1.2849	1.2693	1.2425	1.2707	0.0088	0.0063	0.0061	0.0094	0.0086	0.0254	0.0142	0.0014	0.0282
636	6626939	3.34977	103.667	16.9667	1	2	0.7083	0.6746	0.6999	0.6774	0.7003	0.7166	0.699	0.6966	0.6938	0.6963	0.012	0.0217	0.0036	0.0189	0.004	0.0203	0.0027	0.0003	0.0025
637	6630861	6.94886	118.333	20.8333	1	3	0.8153	0.8102	0.815	0.8101	0.8241	0.8423	0.8275	0.8356	0.8292	0.8233	0.008	0.0131	0.0083	0.0132	0.0008	0.019	0.0042	0.0123	0.0059
638	6632319	5.44201	115.333	29.6667	1	2	1.0373	0.9241	1.0501	0.9318	0.9866	0.9994	0.9749	0.9304	1.1383	0.997	0.0403	0.0729	0.0531	0.0652	0.0104	0.0024	0.0221	0.0666	0.1413
639	6632984	10.0183	140	32.5	1	3	1.1036	1.1056	1.1184	1.1034	1.1189	1.1368	1.1242	1.1171	1.1	1.1142	0.0106	0.0086	0.0042	0.0108	0.0047	0.0226	0.01	0.0029	0.0142
640	6637140	2.3089	89.25	15.125	1	1	0.6545	0.5763	0.6421	0.5829	0.6204	0.6341	0.6124	0.5851	0.6294	0.6152	0.0393	0.0389	0.0269	0.0323	0.0052	0.0189	0.0028	0.0301	0.0142
641	6637488	5.17877	110	18.25	1	2	0.7446	0.7263	0.739	0.7278	0.7456	0.7629	0.7468	0.7517	0.7388	0.7426	0.002	0.0163	0.0036	0.0148	0.003	0.0203	0.0042	0.0091	0.0038
642	6643053	7.08219	118	20	1	3	0.7928	0.7946	0.7909	0.7941	0.8053	0.8238	0.8097	0.8229	0.8	0.8038	0.011	0.0092	0.0129	0.0097	0.0015	0.02	0.0059	0.0191	0.0038
643	6644641	4.74589	101	15.75	1	2	0.673	0.6413	0.6619	0.6442	0.6659	0.6822	0.6647	0.6648	0.6513	0.661	0.012	0.0197	0.0009	0.0168	0.0049	0.0212	0.0037	0.0038	0.0097
644	6645702	12.8685	142	34.75	1	4	1.1547	1.1492	1.1703	1.1474	1.1665	1.1837	1.1708	1.1581	1.145	1.1606	0.0059	0.0114	0.0097	0.0132	0.0059	0.0231	0.0102	0.0025	0.0156
645	6647790	1.67808	78	10	1	1	0.4918	0.4384	0.47	0.4436	0.4708	0.4841	0.4655	0.4509	0.45	0.4628	0.029	0.0244	0.0072	0.0192	0.008	0.0213	0.0027	0.0119	0.0128
646	6648465	14.2315	161.525	50.875	1	4	1.4932	1.4837	1.4942	1.4802	1.5069	1.5208	1.5108	1.4836	1.4675	1.4934	0.0002	0.0097	0.0008	0.0132	0.0135	0.0274	0.0174	0.0098	0.0259
647	6648876	3.50548	92.75	17	1	2	0.7093	0.6228	0.7009	0.6298	0.6707	0.6844	0.6618	0.6305	0.695	0.6672	0.0421	0.0444	0.0337	0.0374	0.0035	0.0172	0.0054	0.0367	0.0278
648	6650703	1.62831	77.6667	9.5	1	1	0.4746	0.4276	0.4523	0.4324	0.4572	0.4707	0.4527	0.4425	0.4325	0.4492	0.0254	0.0216	0.0031	0.0168	0.008	0.0215	0.0035	0.0067	0.0167
649	6657330	6.21918	113	18.6667	1	3	0.7563	0.7478	0.7515	0.7483	0.7628	0.7806	0.7655	0.7753	0.7533	0.7602	0.0039	0.0124	0.0087	0.0119	0.0026	0.0204	0.0053	0.0151	0.0069
650	6663870	2.66575	93	14	0	1	0.6206	0.5746	0.6058	0.5788	0.6049	0.62	0.6014	0.5936	0.59	0.5989	0.0217	0.0243	0.0069	0.0201	0.006	0.0211	0.0025	0.0053	0.0089
651	6666849	1.66301	81	11.75	0	1	0.5499	0.4825	0.5307	0.4886	0.5212	0.5345	0.5142	0.4916	0.5113	0.5138	0.0361	0.0313	0.0169	0.0252	0.0074	0.0207	0.0004	0.0222	0.0025
652	6676526	4.35616	99.5	14.625	0	2	0.6396	0.6147	0.626	0.6172	0.6361	0.6525	0.6358	0.6413	0.6119	0.6306	0.009	0.0159	0.0046	0.0134	0.0055	0.0219	0.0052	0.0107	0.0187
653	6679834	12.8596	160.25	61.45	1	4	1.6948	1.5984	1.6692	1.6012	1.6628	1.6704	1.6539	1.6112	1.679	1.649	0.0458	0.0506	0.0202	0.0478	0.0138	0.0214	0.0049	0.0378	0.03
654	6688287	2.63288	91	13	1	1	0.5897	0.5481	0.5728	0.5521	0.5763	0.5914	0.5732	0.5686	0.555	0.5697	0.02	0.0216	0.0031	0.0176	0.0066	0.0217	0.0035	0.0011	0.0147
655	6692375	3.66918	98.25	15.125	0	2	0.6545	0.6179	0.6421	0.6212	0.6444	0.6603	0.6425	0.64	0.6294	0.6392	0.0153	0.0213	0.0029	0.018	0.0052	0.0211	0.0033	0.0008	0.0098
656	6692576	5.74247	111.25	22	0	2	0.8462	0.7929	0.8482	0.7967	0.8281	0.8439	0.8245	0.8073	0.87	0.8287	0.0175	0.0358	0.0195	0.032	0.0006	0.0152	0.0042	0.0214	0.0413
657	6706005	1.53425	80	8.25	0	1	0.4303	0.4115	0.4071	0.4142	0.4288	0.4432	0.4282	0.4407	0.3888	0.4214	0.0089	0.0099	0.0143	0.0072	0.0074	0.0218	0.0068	0.0193	0.0326
658	6706123	13.8959	155	34.5	1	4	1.1491	1.2208	1.1647	1.2121	1.203	1.2238	1.2188	1.2342	1.14	1.1963	0.0472	0.0245	0.0316	0.0158	0.0067	0.0275	0.0225	0.0379	0.0563
659	6723177	1.69726	82.5	10.5	0	1	0.5087	0.4662	0.4876	0.4705	0.4941	0.5083	0.4905	0.4848	0.4675	0.4865	0.0222	0.0203	0.0011	0.016	0.0076	0.0218	0.004	0.0017	0.019
660	6725111	6.03562	107	20.5	1	3	0.8063	0.748	0.8054	0.7524	0.785	0.8005	0.7806	0.7622	0.8175	0.7842	0.0221	0.0362	0.0212	0.0318	0.0008	0.0163	0.0036	0.022	0.0333
661	6733645	11.4877	138.5	33.25	1	3	1.1208	1.1077	1.1359	1.1067	1.1279	1.145	1.131	1.1176	1.115	1.123	0.0022	0.0153	0.0129	0.0163	0.0049	0.022	0.008	0.0054	0.008
662	6735051	4.76438	114.375	20.375	0	2	0.803	0.783	0.8018	0.7843	0.8034	0.8208	0.8046	0.8056	0.8131	0.8022	0.0008	0.0192	0.0004	0.0179	0.0012	0.0186	0.0024	0.0034	0.0109
663	6740845	2.72534	90.5	12	1	1	0.558	0.5276	0.5392	0.5309	0.5508	0.5662	0.5492	0.5528	0.52	0.5438	0.0142	0.0162	0.0046	0.0129	0.007	0.0224	0.0054	0.009	0.0238
664	6745892	7.94795	124.333	30.3333	1	3	1.0531	0.9851	1.0665	0.9891	1.0286	1.0435	1.0235	0.9938	1.0567	1.0267	0.0264	0.0416	0.0398	0.0376	0.0019	0.0168	0.0032	0.0329	0.03
665	6757063	7.33973	110	18.5	0	3	0.7516	0.7306	0.7465	0.7322	0.7511	0.7683	0.7518	0.7549	0.7475	0.7483	0.0033	0.0177	0.0018	0.0161	0.0028	0.02	0.0035	0.0066	0.0008
666	6757565	6.81164	112.5	23	0	3	0.8723	0.8146	0.8761	0.8186	0.8519	0.8675	0.8478	0.8278	0.905	0.8535	0.0188	0.0389	0.0226	0.0349	0.0016	0.014	0.0057	0.0257	0.0515
667	6758430	12.689	139	28	1	4	0.9974	1.0323	1.0085	1.0278	1.0298	1.0497	1.0398	1.0534	1.08	1.0354	0.038	0.0031	0.0269	0.0076	0.0056	0.0143	0.0044	0.018	0.0446
668	6770190	3.41461	96	14.3333	1	2	0.6307	0.5939	0.6166	0.5973	0.6203	0.6361	0.6182	0.6162	0.6017	0.6146	0.0161	0.0207	0.002	0.0173	0.0057	0.0215	0.0036	0.0016	0.0129
669	6779039	6.02945	109.9	16.125	0	3	0.684	0.6887	0.6737	0.6884	0.6973	0.7155	0.7016	0.7239	0.6644	0.6931	0.0091	0.0044	0.0194	0.0047	0.0042	0.0224	0.0085	0.0308	0.0287
670	6785109	4.49589	104	18.5	1	2	0.7516	0.7014	0.7465	0.7055	0.7345	0.7503	0.7311	0.7183	0.7475	0.7319	0.0197	0.0305	0.0146	0.0264	0.0026	0.0184	0.0008	0.0136	0.0156
671	6790709	4.53699	109.5	19	0	2	0.7655	0.7365	0.7615	0.7387	0.7605	0.7774	0.7602	0.7583	0.765	0.7582	0.0073	0.0217	0.0033	0.0195	0.0023	0.0192	0.002	0.0001	0.0068
672	6799572	2.41918	90	14	1	1	0.6206	0.5611	0.6058	0.5664	0.5971	0.6115	0.5916	0.5753	0.59	0.591	0.0296	0.0299	0.0148	0.0246	0.0061	0.0205	0.0006	0.0157	0.001
673	6816971	14	140	35	1	4	1.1604	1.141	1.176	1.1403	1.1644	1.181	1.1667	1.1491	1.15	1.1587	0.0017	0.0177	0.0173	0.0184	0.0057	0.0223	0.008	0.0096	0.0087
674	6820101	8.03288	120.25	23.625	1	3	0.8884	0.8647	0.8933	0.8658	0.8874	0.9047	0.8883	0.883	0.9269	0.8892	0.0008	0.0245	0.0041	0.0234	0.0018	0.0155	0.0009	0.0062	0.0377
675	6823572	3.5863	95	14	1	2	0.6206	0.5835	0.6058	0.587	0.61	0.6256	0.6078	0.6058	0.59	0.604	0.0166	0.0205	0.0018	0.017	0.006	0.0216	0.0038	0.0018	0.014
676	6843234	4.46575	106	17.5	0	2	0.7235	0.6946	0.7163	0.697	0.7183	0.735	0.7178	0.7177	0.7125	0.7148	0.0087	0.0202	0.0015	0.0178	0.0035	0.0202	0.003	0.0029	0.0023
677	6881944	5.70822	111	20.5	1	2	0.8063	0.7682	0.8054	0.771	0.7965	0.813	0.795	0.7866	0.8175	0.7955	0.0108	0.0273	0.0099	0.0245	0.001	0.0175	0.0005	0.0089	0.022
678	6883407	5.14795	110	20	1	2	0.7928	0.7552	0.7909	0.758	0.7832	0.7997	0.7817	0.7741	0.8	0.7817	0.0111	0.0265	0.0092	0.0237	0.0015	0.018	0	0.0076	0.0183
679	6887638	10.8411	145	45	1	3	1.3749	1.3023	1.3852	1.3049	1.3516	1.3641	1.3463	1.3076	1.35	1.343	0.0319	0.0407	0.0422	0.0381	0.0086	0.0211	0.0033	0.0354	0.007
680	6936001	8.40274	122	24.5	0	3	0.9107	0.8874	0.917	0.8884	0.9101	0.9274	0.9112	0.9049	0.9575	0.9127	0.002	0.0253	0.0043	0.0243	0.0026	0.0147	0.0015	0.0078	0.0448
681	6981376	5.02192	106	15	1	2	0.6508	0.6506	0.6381	0.6509	0.6612	0.679	0.6646	0.6857	0.625	0.6562	0.0054	0.0056	0.0181	0.0053	0.005	0.0228	0.0084	0.0295	0.0312
																平方和	0.388823	0.472668	0.280145	2.13991	0.0598295	0.350793	0.0944878	0.326313	0.684114
																均方误差MSE	0.000583819	0.000709711	0.000420638	0.00321308	8.98341e-05	0.000526717	0.000141874	0.00048996	0.0010272
																均方根误差RMSE	0.0241623	0.0266404	0.0205095	0.056684	0.00947809	0.0229503	0.0119111	0.022135	0.0320499

## Sheet: 仅男性
NO.	Patient num	Age(y)	Height(cm)	Weight(kg)	Gender(male=1;female=0)	age group(1=1-3;2=3-6;3=7-12;4=13-18)	F1	F2	F3	F4	F5	F6	F7	F8	F9	mean BSA	F1 ABS error	F2 ABS error	F3 ABS error	F4 ABS error	F5 ABS error	F6 ABS error	F7 ABS error	F8 ABS error	F9 ABS error
487	5242247	1.03151	68	8.25	1	1	0.4303	0.3657	0.4071	0.3719	0.402	0.4138	0.3948	0.3675	0.3888	0.3935	0.0368	0.0278	0.0136	0.0216	0.0085	0.0203	0.0013	0.026	0.0047
488	5262292	1.06781	55.25	8.5	1	1	0.4393	0.3186	0.4162	0.3284	0.3763	0.3849	0.3612	0.2929	0.3975	0.3684	0.0709	0.0498	0.0478	0.04	0.0079	0.0165	0.0072	0.0755	0.0291
591	5987001	1.09932	79	9.625	1	1	0.4789	0.4353	0.4567	0.4399	0.4635	0.4773	0.4596	0.4522	0.4369	0.4556	0.0233	0.0203	0.0011	0.0157	0.0079	0.0217	0.004	0.0034	0.0187
252	3791099	1.10548	70	8.5	1	1	0.4393	0.3783	0.4162	0.4414	0.4133	0.4254	0.4065	0.3829	0.3975	0.4112	0.0281	0.0329	0.005	0.0302	0.0021	0.0142	0.0047	0.0283	0.0137
206	3475748	1.11872	79.3333	11.6667	1	1	0.5472	0.4739	0.5279	0.5284	0.5149	0.5279	0.507	0.4804	0.5083	0.5129	0.0343	0.039	0.015	0.0155	0.002	0.015	0.0059	0.0325	0.0046
536	5584493	1.1226	74.5	9.675	1	1	0.4807	0.4181	0.4585	0.4241	0.4541	0.4668	0.4475	0.4254	0.4386	0.446	0.0347	0.0279	0.0125	0.0219	0.0081	0.0208	0.0015	0.0206	0.0074
570	5839828	1.14932	74.75	8.875	1	1	0.4527	0.4041	0.4298	0.409	0.4341	0.4472	0.4293	0.4167	0.4106	0.4259	0.0268	0.0218	0.0039	0.0169	0.0082	0.0213	0.0034	0.0092	0.0153
633	6617884	1.15	75	11	1	1	0.5254	0.4437	0.505	0.4509	0.4879	0.5001	0.4787	0.4454	0.485	0.4802	0.0452	0.0365	0.0248	0.0293	0.0077	0.0199	0.0015	0.0348	0.0048
350	4481931	1.25822	75.75	9.375	1	1	0.4703	0.4176	0.4478	0.4735	0.4495	0.4626	0.4441	0.4292	0.4281	0.447	0.0233	0.0294	0.0008	0.0265	0.0025	0.0156	0.0029	0.0178	0.0189
301	4114469	1.40639	75	10.8333	1	1	0.5199	0.4409	0.4992	0.5017	0.4839	0.4962	0.4751	0.4433	0.4792	0.4821	0.0378	0.0412	0.0171	0.0196	0.0018	0.0141	0.007	0.0388	0.0029
319	4282532	1.44863	84.75	11.125	1	1	0.5295	0.4872	0.5093	0.5304	0.5152	0.5297	0.5118	0.5065	0.4894	0.5121	0.0174	0.0249	0.0028	0.0183	0.0031	0.0176	0.0003	0.0056	0.0227
271	3910445	1.47671	74	10.5	1	1	0.5087	0.4308	0.4876	0.4927	0.4733	0.4855	0.4646	0.4329	0.4675	0.4715	0.0372	0.0407	0.0161	0.0212	0.0018	0.014	0.0069	0.0386	0.004
258	3858432	1.49132	83	11.6667	1	1	0.5472	0.4896	0.5279	0.5372	0.5242	0.538	0.5186	0.5027	0.5083	0.5215	0.0257	0.0319	0.0064	0.0157	0.0027	0.0165	0.0029	0.0188	0.0132
344	4439386	1.51096	81	11.15	1	1	0.5303	0.4719	0.5101	0.5223	0.5067	0.5203	0.5009	0.4839	0.4903	0.5041	0.0262	0.0322	0.006	0.0182	0.0026	0.0162	0.0032	0.0202	0.0138
141	3014544	1.55342	78.5	10.625	1	1	0.5129	0.4519	0.4919	0.5059	0.4876	0.5008	0.4813	0.462	0.4719	0.4851	0.0278	0.0332	0.0068	0.0208	0.0025	0.0157	0.0038	0.0231	0.0132
648	6650703	1.62831	77.6667	9.5	1	1	0.4746	0.4276	0.4523	0.4324	0.4572	0.4707	0.4527	0.4425	0.4325	0.4492	0.0254	0.0216	0.0031	0.0168	0.008	0.0215	0.0035	0.0067	0.0167
89	2496346	1.64658	87	12.5	1	1	0.5739	0.5217	0.5561	0.5626	0.5543	0.5687	0.5496	0.5378	0.5375	0.5514	0.0225	0.0297	0.0047	0.0112	0.0029	0.0173	0.0018	0.0136	0.0139
645	6647790	1.67808	78	10	1	1	0.4918	0.4384	0.47	0.4436	0.4708	0.4841	0.4655	0.4509	0.45	0.4628	0.029	0.0244	0.0072	0.0192	0.008	0.0213	0.0027	0.0119	0.0128
576	5864993	1.69384	77.5	11.75	1	1	0.5499	0.4673	0.5307	0.4745	0.5121	0.5246	0.5029	0.4703	0.5113	0.5048	0.0451	0.0375	0.0259	0.0303	0.0073	0.0198	0.0019	0.0345	0.0065
604	6519559	1.69406	76.6667	10.1667	1	1	0.4975	0.436	0.4759	0.4418	0.4717	0.4847	0.4653	0.4449	0.4558	0.4637	0.0338	0.0277	0.0122	0.0219	0.008	0.021	0.0016	0.0188	0.0079
41	2059378	1.71781	84.25	11	1	1	0.5254	0.4828	0.505	0.5267	0.5109	0.5253	0.5074	0.5018	0.485	0.5078	0.0176	0.025	0.0028	0.0189	0.0031	0.0175	0.0004	0.006	0.0228
67	2268974	1.74315	77.5	10.375	1	1	0.5045	0.4432	0.4832	0.4985	0.479	0.492	0.4726	0.4527	0.4631	0.4765	0.028	0.0333	0.0067	0.022	0.0025	0.0155	0.0039	0.0238	0.0134
191	3335352	1.75479	82	11.5	1	1	0.5418	0.4824	0.5222	0.5315	0.5177	0.5313	0.5118	0.4945	0.5025	0.5151	0.0267	0.0327	0.0071	0.0164	0.0026	0.0162	0.0033	0.0206	0.0126
405	4828389	1.82466	86.125	12.75	1	1	0.5818	0.5223	0.5645	0.5277	0.558	0.572	0.5523	0.5357	0.5463	0.5512	0.0306	0.0289	0.0133	0.0235	0.0068	0.0208	0.0011	0.0155	0.0049
447	4990535	1.83196	85.6667	12.8333	1	1	0.5845	0.5217	0.5673	0.5274	0.5587	0.5727	0.5526	0.5339	0.5492	0.552	0.0325	0.0303	0.0153	0.0246	0.0067	0.0207	0.0006	0.0181	0.0028
43	2064397	1.86575	83	12.75	1	1	0.5818	0.5085	0.5645	0.5578	0.5499	0.5632	0.5422	0.5166	0.5463	0.5479	0.0339	0.0394	0.0166	0.0099	0.002	0.0153	0.0057	0.0313	0.0016
521	5475779	1.87397	82	10.5	1	1	0.5087	0.4641	0.4876	0.4686	0.493	0.507	0.489	0.4817	0.4675	0.4853	0.0234	0.0212	0.0023	0.0167	0.0077	0.0217	0.0037	0.0036	0.0178
134	2976771	1.96301	86.25	13.75	1	1	0.6129	0.5399	0.5976	0.5841	0.5814	0.5951	0.574	0.5492	0.5813	0.5795	0.0334	0.0396	0.0181	0.0046	0.0019	0.0156	0.0055	0.0303	0.0018
325	4327366	1.96301	86	14.75	1	1	0.6433	0.5551	0.6301	0.6011	0.6031	0.6162	0.5936	0.5605	0.6163	0.6021	0.0412	0.047	0.028	0.001	0.001	0.0141	0.0085	0.0416	0.0142
196	3365953	2.00548	72	10	1	1	0.4918	0.4137	0.47	0.4779	0.4561	0.468	0.4472	0.4143	0.45	0.4543	0.0375	0.0406	0.0157	0.0236	0.0018	0.0137	0.0071	0.04	0.0043
71	2287662	2.01918	89.5	13.75	1	1	0.6129	0.5546	0.5976	0.5919	0.59	0.6044	0.5847	0.5691	0.5813	0.5874	0.0255	0.0328	0.0102	0.0045	0.0026	0.017	0.0027	0.0183	0.0061
475	5164405	2.01918	76.25	11.125	1	1	0.5295	0.4512	0.5093	0.4582	0.4941	0.5066	0.4854	0.4546	0.4894	0.4865	0.043	0.0353	0.0228	0.0283	0.0076	0.0201	0.0011	0.0319	0.0029
154	3121150	2.05342	83.5	10.875	1	1	0.5212	0.4773	0.5006	0.5225	0.506	0.5202	0.5022	0.4957	0.4806	0.5029	0.0183	0.0256	0.0023	0.0196	0.0031	0.0173	0.0007	0.0072	0.0223
553	5724667	2.06027	90	12	1	1	0.558	0.5255	0.5392	0.5289	0.5496	0.5649	0.5477	0.5497	0.52	0.5426	0.0154	0.0171	0.0034	0.0137	0.007	0.0223	0.0051	0.0071	0.0226
34	2018045	2.12397	80	12.3125	1	1	0.568	0.4878	0.5498	0.5423	0.5318	0.5446	0.5231	0.4927	0.5309	0.5301	0.0379	0.0423	0.0197	0.0122	0.0017	0.0145	0.007	0.0374	0.0008
150	3083390	2.13356	82	10.25	1	1	0.5003	0.4594	0.4788	0.5062	0.4866	0.5008	0.4832	0.4785	0.4588	0.4836	0.0167	0.0242	0.0048	0.0226	0.003	0.0172	0.0004	0.0051	0.0248
289	4012798	2.15342	87.5	11.75	1	1	0.5499	0.5103	0.5307	0.5492	0.5374	0.5522	0.5344	0.5313	0.5113	0.5341	0.0158	0.0238	0.0034	0.0151	0.0033	0.0181	0.0003	0.0028	0.0228
48	2130739	2.19315	85	12.125	1	1	0.562	0.5064	0.5435	0.5507	0.5403	0.5544	0.5351	0.5208	0.5244	0.5375	0.0245	0.0311	0.006	0.0132	0.0028	0.0169	0.0024	0.0167	0.0131
237	3674920	2.22945	92	14.5	1	1	0.6358	0.5787	0.622	0.6115	0.6138	0.6285	0.6087	0.5939	0.6075	0.6112	0.0246	0.0325	0.0108	0.0003	0.0026	0.0173	0.0025	0.0173	0.0037
448	4990830	2.23699	97	14	1	1	0.6206	0.5924	0.6058	0.5952	0.6151	0.6312	0.6142	0.618	0.59	0.6092	0.0114	0.0168	0.0034	0.014	0.0059	0.022	0.005	0.0088	0.0192
260	3869773	2.24749	83.6667	11.3333	1	1	0.5363	0.4865	0.5164	0.5321	0.5177	0.5319	0.5132	0.5025	0.4967	0.5148	0.0215	0.0283	0.0016	0.0173	0.0029	0.0171	0.0016	0.0123	0.0181
172	3239413	2.29658	86.5	11.625	1	1	0.5459	0.5038	0.5264	0.5444	0.5318	0.5465	0.5285	0.5236	0.5069	0.5286	0.0173	0.0248	0.0022	0.0158	0.0032	0.0179	0.0001	0.005	0.0217
640	6637140	2.3089	89.25	15.125	1	1	0.6545	0.5763	0.6421	0.5829	0.6204	0.6341	0.6124	0.5851	0.6294	0.6152	0.0393	0.0389	0.0269	0.0323	0.0052	0.0189	0.0028	0.0301	0.0142
52	2137590	2.32603	84.5	12	1	1	0.558	0.502	0.5392	0.5472	0.536	0.55	0.5307	0.5162	0.52	0.5333	0.0247	0.0313	0.0059	0.0139	0.0027	0.0167	0.0026	0.0171	0.0133
323	4311355	2.33219	88.25	13.375	1	1	0.6014	0.5425	0.5852	0.5821	0.5781	0.5924	0.5726	0.5566	0.5681	0.5754	0.026	0.0329	0.0098	0.0067	0.0027	0.017	0.0028	0.0188	0.0073
144	3032967	2.33516	84	11.8333	1	1	0.5526	0.4969	0.5336	0.5427	0.5307	0.5447	0.5255	0.511	0.5142	0.528	0.0246	0.0311	0.0056	0.0147	0.0027	0.0167	0.0025	0.017	0.0138
563	5784669	2.33904	89.25	13.5	1	1	0.6052	0.5491	0.5894	0.5542	0.5836	0.5981	0.5785	0.5643	0.5725	0.5772	0.028	0.0281	0.0122	0.023	0.0064	0.0209	0.0013	0.0129	0.0047
12	1865391	2.35616	87.25	11.5	1	1	0.5418	0.5046	0.5222	0.5436	0.5306	0.5455	0.5279	0.5265	0.5025	0.5272	0.0146	0.0226	0.005	0.0164	0.0034	0.0183	0.0007	0.0007	0.0247
516	5442878	2.38082	83.5	12.625	1	1	0.5779	0.5086	0.5603	0.5147	0.5483	0.5618	0.5411	0.5181	0.5419	0.5414	0.0365	0.0328	0.0189	0.0267	0.0069	0.0204	0.0003	0.0233	0.0005
220	3569752	2.4	91	14.5	1	1	0.6358	0.5741	0.622	0.6091	0.6111	0.6256	0.6054	0.5878	0.6075	0.6087	0.0271	0.0346	0.0133	0.0004	0.0024	0.0169	0.0033	0.0209	0.0012
672	6799572	2.41918	90	14	1	1	0.6206	0.5611	0.6058	0.5664	0.5971	0.6115	0.5916	0.5753	0.59	0.591	0.0296	0.0299	0.0148	0.0246	0.0061	0.0205	0.0006	0.0157	0.001
376	4635282	2.53425	91.5	13	1	1	0.5897	0.5502	0.5728	0.5826	0.5775	0.5928	0.5748	0.5717	0.555	0.5741	0.0156	0.0239	0.0013	0.0085	0.0034	0.0187	0.0007	0.0024	0.0191
459	5063387	2.54247	91	15	1	1	0.6508	0.5824	0.6381	0.5883	0.6224	0.6366	0.6158	0.5942	0.625	0.6171	0.0337	0.0347	0.021	0.0288	0.0053	0.0195	0.0013	0.0229	0.0079
621	6565563	2.56438	90	13.75	1	1	0.6129	0.5568	0.5976	0.5619	0.5913	0.6059	0.5863	0.5721	0.5813	0.5851	0.0278	0.0283	0.0125	0.0232	0.0062	0.0208	0.0012	0.013	0.0038
77	2361026	2.58288	92.5	13.375	1	1	0.6014	0.5613	0.5852	0.592	0.589	0.6043	0.5862	0.5826	0.5681	0.5856	0.0158	0.0243	0.0004	0.0064	0.0034	0.0187	0.0006	0.003	0.0175
654	6688287	2.63288	91	13	1	1	0.5897	0.5481	0.5728	0.5521	0.5763	0.5914	0.5732	0.5686	0.555	0.5697	0.02	0.0216	0.0031	0.0176	0.0066	0.0217	0.0035	0.0011	0.0147
482	5193434	2.64795	95	14.25	1	1	0.6282	0.5879	0.6139	0.5917	0.6158	0.6314	0.6132	0.609	0.5988	0.61	0.0182	0.0221	0.0039	0.0183	0.0058	0.0214	0.0032	0.001	0.0112
169	3200054	2.66301	84	11.75	1	1	0.5499	0.4954	0.5307	0.5411	0.5287	0.5427	0.5236	0.5099	0.5113	0.5259	0.024	0.0305	0.0048	0.0152	0.0028	0.0168	0.0023	0.016	0.0146
274	3931446	2.68014	88.5	12.6667	1	1	0.5792	0.5312	0.5617	0.5693	0.562	0.5767	0.558	0.5491	0.5433	0.559	0.0202	0.0278	0.0027	0.0103	0.003	0.0177	0.001	0.0099	0.0157
476	5165245	2.68767	96	14.75	1	1	0.6433	0.6011	0.6301	0.605	0.63	0.6455	0.6272	0.6215	0.6163	0.6244	0.0189	0.0233	0.0057	0.0194	0.0056	0.0211	0.0028	0.0029	0.0081
299	4097588	2.69726	92	14.25	1	1	0.6282	0.5744	0.6139	0.607	0.6081	0.6229	0.6035	0.5907	0.5988	0.6053	0.0229	0.0309	0.0086	0.0017	0.0028	0.0176	0.0018	0.0146	0.0065
192	3349912	2.70137	90.25	10.75	1	1	0.5171	0.5025	0.4963	0.5348	0.5186	0.5344	0.5191	0.5352	0.4763	0.5149	0.0022	0.0124	0.0186	0.0199	0.0037	0.0195	0.0042	0.0203	0.0386
663	6740845	2.72534	90.5	12	1	1	0.558	0.5276	0.5392	0.5309	0.5508	0.5662	0.5492	0.5528	0.52	0.5438	0.0142	0.0162	0.0046	0.0129	0.007	0.0224	0.0054	0.009	0.0238
425	4890046	2.7411	79	12.5	1	1	0.5739	0.4865	0.5561	0.494	0.5335	0.546	0.5237	0.489	0.5375	0.5267	0.0472	0.0402	0.0294	0.0327	0.0068	0.0193	0.003	0.0377	0.0108
583	5900037	2.74658	92.625	14.375	1	1	0.632	0.5794	0.618	0.5841	0.6126	0.6275	0.6082	0.5961	0.6031	0.6068	0.0252	0.0274	0.0112	0.0227	0.0058	0.0207	0.0014	0.0107	0.0037
540	5618752	2.75342	92	12	1	1	0.558	0.5339	0.5392	0.5367	0.5544	0.5702	0.5538	0.5619	0.52	0.5476	0.0104	0.0137	0.0084	0.0109	0.0068	0.0226	0.0062	0.0143	0.0276
110	2666271	2.75799	87	13.5	1	1	0.6052	0.5391	0.5894	0.5813	0.5777	0.5916	0.5712	0.5506	0.5725	0.5754	0.0298	0.0363	0.014	0.0059	0.0023	0.0162	0.0042	0.0248	0.0029
394	4754619	2.7589	96	15	1	1	0.6508	0.6055	0.6381	0.6095	0.6357	0.6511	0.6325	0.6247	0.625	0.6303	0.0205	0.0248	0.0078	0.0208	0.0054	0.0208	0.0022	0.0056	0.0053
413	4853485	2.7589	89.3333	13.6667	1	1	0.6104	0.5524	0.5949	0.5576	0.5877	0.6021	0.5824	0.567	0.5783	0.5814	0.029	0.029	0.0135	0.0238	0.0063	0.0207	0.001	0.0144	0.0031
329	4342402	2.80548	94	14	1	1	0.6206	0.5791	0.6058	0.6072	0.6075	0.6229	0.6046	0.5997	0.59	0.6041	0.0165	0.025	0.0017	0.0031	0.0034	0.0188	0.0005	0.0044	0.0141
397	4772891	2.8274	96	15	1	1	0.6508	0.6055	0.6381	0.6095	0.6357	0.6511	0.6325	0.6247	0.625	0.6303	0.0205	0.0248	0.0078	0.0208	0.0054	0.0208	0.0022	0.0056	0.0053
503	5350218	2.83493	92	13.875	1	1	0.6168	0.5679	0.6017	0.5724	0.5994	0.6144	0.5955	0.5859	0.5856	0.5933	0.0235	0.0254	0.0084	0.0209	0.0061	0.0211	0.0022	0.0074	0.0077
214	3503953	2.85114	97.6667	16.6667	1	1	0.6997	0.6411	0.6906	0.663	0.6774	0.6924	0.6724	0.6562	0.6833	0.6751	0.0246	0.034	0.0155	0.0121	0.0023	0.0173	0.0027	0.0189	0.0082
389	4724692	2.86575	97	16.5	1	1	0.6949	0.6352	0.6854	0.6403	0.6719	0.6869	0.6668	0.65	0.6775	0.6676	0.0273	0.0324	0.0178	0.0273	0.0043	0.0193	0.0008	0.0176	0.0099
115	2711302	2.90822	93	14.25	1	1	0.6282	0.5789	0.6139	0.6094	0.6107	0.6257	0.6067	0.5968	0.5988	0.6077	0.0205	0.0288	0.0062	0.0017	0.003	0.018	0.001	0.0109	0.0089
357	4513431	2.92808	97	15.875	1	1	0.6767	0.6249	0.6659	0.6478	0.6581	0.6733	0.654	0.642	0.6556	0.6554	0.0213	0.0305	0.0105	0.0076	0.0027	0.0179	0.0014	0.0134	0.0002
443	4962247	2.94658	92	12.625	1	1	0.5779	0.5456	0.5603	0.5489	0.5697	0.5852	0.568	0.5699	0.5419	0.563	0.0149	0.0174	0.0027	0.0141	0.0067	0.0222	0.005	0.0069	0.0211
145	3036685	2.96438	102	17.75	1	1	0.7306	0.6796	0.7239	0.6918	0.7129	0.7285	0.7092	0.6965	0.7213	0.7105	0.0201	0.0309	0.0134	0.0187	0.0024	0.018	0.0013	0.014	0.0108
178	3267330	2.99817	96	17	1	1	0.7093	0.6385	0.7009	0.6644	0.68	0.6944	0.6733	0.6503	0.695	0.6785	0.0308	0.04	0.0224	0.0141	0.0015	0.0159	0.0052	0.0282	0.0165
538	5616587	3.01781	94.75	14.125	1	2	0.6244	0.5846	0.6098	0.5883	0.6123	0.6278	0.6097	0.6059	0.5944	0.6064	0.018	0.0218	0.0034	0.0181	0.0059	0.0214	0.0033	0.0005	0.012
224	3585493	3.05114	95	13.3333	1	2	0.6001	0.5715	0.5839	0.597	0.5942	0.6101	0.5932	0.5973	0.5667	0.5904	0.0097	0.0189	0.0065	0.0066	0.0038	0.0197	0.0028	0.0069	0.0237
31	1984701	3.0589	90.5	13.125	1	2	0.5936	0.5481	0.577	0.5827	0.578	0.5929	0.5744	0.5672	0.5594	0.5748	0.0188	0.0267	0.0022	0.0079	0.0032	0.0181	0.0004	0.0076	0.0154
86	2477567	3.10411	93	13	1	2	0.5897	0.5568	0.5728	0.5861	0.5813	0.5968	0.5795	0.5808	0.555	0.5776	0.0121	0.0208	0.0048	0.0085	0.0037	0.0192	0.0019	0.0032	0.0226
303	4135659	3.11712	93.125	15	1	2	0.6508	0.5923	0.6381	0.6231	0.6281	0.6428	0.6229	0.6072	0.625	0.6256	0.0252	0.0333	0.0125	0.0025	0.0025	0.0172	0.0027	0.0184	0.0006
158	3153665	3.12534	100.75	16.875	1	2	0.7057	0.6592	0.6971	0.674	0.6904	0.7061	0.6872	0.6777	0.6906	0.6876	0.0181	0.0284	0.0095	0.0136	0.0028	0.0185	0.0004	0.0099	0.003
613	6538557	3.1274	89	11.875	1	2	0.5539	0.5189	0.535	0.5226	0.5441	0.5592	0.5418	0.542	0.5156	0.537	0.0169	0.0181	0.002	0.0144	0.0071	0.0222	0.0048	0.005	0.0214
512	5422239	3.13425	95	15	1	2	0.6508	0.6009	0.6381	0.6053	0.6331	0.6483	0.6292	0.6186	0.625	0.6277	0.0231	0.0268	0.0104	0.0224	0.0054	0.0206	0.0015	0.0091	0.0027
468	5127767	3.13699	90	15	1	2	0.6508	0.5778	0.6381	0.584	0.6196	0.6336	0.6124	0.5881	0.625	0.6144	0.0364	0.0366	0.0237	0.0304	0.0052	0.0192	0.002	0.0263	0.0106
136	2983778	3.16027	93.25	14.5	1	2	0.6358	0.5844	0.622	0.6145	0.6171	0.6321	0.6129	0.6015	0.6075	0.6142	0.0216	0.0298	0.0078	0.0003	0.0029	0.0179	0.0013	0.0127	0.0067
433	4928712	3.18425	97	14.625	1	2	0.6396	0.6035	0.626	0.6069	0.6297	0.6455	0.6277	0.626	0.6119	0.6241	0.0155	0.0206	0.0019	0.0172	0.0056	0.0214	0.0036	0.0019	0.0122
493	5266050	3.22466	97.5	13.75	1	2	0.6129	0.5901	0.5976	0.5925	0.6104	0.6267	0.6102	0.6179	0.5813	0.6044	0.0085	0.0143	0.0068	0.0119	0.006	0.0223	0.0058	0.0135	0.0231
453	5019838	3.22603	101.5	18	1	2	0.7376	0.6812	0.7315	0.6858	0.7169	0.7322	0.7124	0.6967	0.73	0.7138	0.0238	0.0326	0.0177	0.028	0.0031	0.0184	0.0014	0.0171	0.0162
412	4852969	3.26301	101	17	1	2	0.7093	0.6625	0.7009	0.6664	0.6938	0.7095	0.6906	0.6808	0.695	0.6899	0.0194	0.0274	0.011	0.0235	0.0039	0.0196	0.0007	0.0091	0.0051
177	3266752	3.26644	87	13	1	2	0.5897	0.5305	0.5728	0.5721	0.5661	0.5803	0.5605	0.5442	0.555	0.5635	0.0262	0.033	0.0093	0.0086	0.0026	0.0168	0.003	0.0193	0.0085
208	3477394	3.27123	96	16.6667	1	2	0.6997	0.6332	0.6906	0.6589	0.6728	0.6874	0.6667	0.646	0.6833	0.671	0.0287	0.0378	0.0196	0.0121	0.0018	0.0164	0.0043	0.025	0.0123
311	4224609	3.28493	92.6667	14.3333	1	2	0.6307	0.5788	0.6166	0.6101	0.6117	0.6266	0.6074	0.5958	0.6017	0.6088	0.0219	0.03	0.0078	0.0013	0.0029	0.0178	0.0014	0.013	0.0071
630	6602501	3.31438	88.25	14.125	1	2	0.6244	0.5552	0.6098	0.5613	0.5953	0.6092	0.5884	0.5662	0.5944	0.5894	0.035	0.0342	0.0204	0.0281	0.0059	0.0198	0.001	0.0232	0.005
250	3779279	3.31781	96.6667	14.3333	1	2	0.6307	0.5969	0.6166	0.6195	0.6221	0.6379	0.6204	0.6202	0.6017	0.6184	0.0123	0.0215	0.0018	0.0011	0.0037	0.0195	0.002	0.0018	0.0167
520	5474827	3.31781	91	12	1	2	0.558	0.5297	0.5392	0.5328	0.552	0.5675	0.5508	0.5558	0.52	0.5451	0.0129	0.0154	0.0059	0.0123	0.0069	0.0224	0.0057	0.0107	0.0251
80	2400604	3.3379	91.6667	12.6667	1	2	0.5792	0.5449	0.5617	0.5766	0.5699	0.5853	0.5679	0.5684	0.5433	0.5664	0.0128	0.0215	0.0047	0.0102	0.0035	0.0189	0.0015	0.002	0.0231
636	6626939	3.34977	103.667	16.9667	1	2	0.7083	0.6746	0.6999	0.6774	0.7003	0.7166	0.699	0.6966	0.6938	0.6963	0.012	0.0217	0.0036	0.0189	0.004	0.0203	0.0027	0.0003	0.0025
64	2227094	3.35753	96	14.25	1	2	0.6282	0.5924	0.6139	0.6164	0.6184	0.6342	0.6164	0.6151	0.5988	0.6149	0.0133	0.0225	0.001	0.0015	0.0035	0.0193	0.0015	0.0002	0.0161
463	5090393	3.41438	102.25	19	1	2	0.7655	0.7008	0.7615	0.7059	0.7402	0.7552	0.7346	0.714	0.765	0.7381	0.0274	0.0373	0.0234	0.0322	0.0021	0.0171	0.0035	0.0241	0.0269
668	6770190	3.41461	96	14.3333	1	2	0.6307	0.5939	0.6166	0.5973	0.6203	0.6361	0.6182	0.6162	0.6017	0.6146	0.0161	0.0207	0.002	0.0173	0.0057	0.0215	0.0036	0.0016	0.0129
479	5188200	3.45068	101	17.25	1	2	0.7164	0.6666	0.7086	0.6707	0.6993	0.7149	0.6957	0.684	0.7038	0.6955	0.0209	0.0289	0.0131	0.0248	0.0038	0.0194	0.0002	0.0115	0.0083
96	2528018	3.45788	99.125	17.8125	1	2	0.7324	0.6666	0.7258	0.6857	0.7062	0.721	0.7003	0.6798	0.7234	0.7046	0.0278	0.038	0.0212	0.0189	0.0016	0.0164	0.0043	0.0248	0.0188
524	5508458	3.46849	97.8333	14.5	1	2	0.6358	0.605	0.622	0.608	0.6289	0.645	0.6277	0.6295	0.6075	0.6233	0.0125	0.0183	0.0013	0.0153	0.0056	0.0217	0.0044	0.0062	0.0158
549	5712785	3.47178	83	14.5	1	2	0.6358	0.537	0.622	0.5452	0.5892	0.6017	0.5782	0.539	0.6075	0.584	0.0518	0.047	0.038	0.0388	0.0052	0.0177	0.0058	0.045	0.0235
546	5684704	3.49178	96	16	1	2	0.6803	0.6223	0.6698	0.6272	0.6582	0.6731	0.6532	0.6375	0.66	0.6535	0.0268	0.0312	0.0163	0.0263	0.0047	0.0196	0.0003	0.016	0.0065
647	6648876	3.50548	92.75	17	1	2	0.7093	0.6228	0.7009	0.6298	0.6707	0.6844	0.6618	0.6305	0.695	0.6672	0.0421	0.0444	0.0337	0.0374	0.0035	0.0172	0.0054	0.0367	0.0278
568	5836177	3.53973	105	20	1	2	0.7928	0.7301	0.7909	0.735	0.7689	0.7841	0.7638	0.7436	0.8	0.7677	0.0251	0.0376	0.0232	0.0327	0.0012	0.0164	0.0039	0.0241	0.0323
404	4797319	3.55753	98.5	16.625	1	2	0.6985	0.6444	0.6893	0.649	0.6787	0.694	0.6744	0.6608	0.6819	0.6746	0.0239	0.0302	0.0147	0.0256	0.0041	0.0194	0.0002	0.0138	0.0073
675	6823572	3.5863	95	14	1	2	0.6206	0.5835	0.6058	0.587	0.61	0.6256	0.6078	0.6058	0.59	0.604	0.0166	0.0205	0.0018	0.017	0.006	0.0216	0.0038	0.0018	0.014
68	2269652	3.61826	97	17.1667	1	2	0.714	0.646	0.7061	0.6697	0.6864	0.701	0.6801	0.6585	0.7008	0.6847	0.0293	0.0387	0.0214	0.015	0.0017	0.0163	0.0046	0.0262	0.0161
173	3250202	3.66667	103	17.3333	1	2	0.7188	0.6775	0.7112	0.6872	0.7065	0.7226	0.7042	0.6973	0.7067	0.7036	0.0152	0.0261	0.0076	0.0164	0.0029	0.019	0.0006	0.0063	0.0031
529	5547182	3.68904	96.75	14.375	1	2	0.632	0.598	0.618	0.6012	0.6232	0.6391	0.6216	0.6213	0.6031	0.6175	0.0145	0.0195	0.0005	0.0163	0.0057	0.0216	0.0041	0.0038	0.0144
456	5055182	3.69041	97.6	14	1	2	0.6206	0.5951	0.6058	0.5976	0.6166	0.6328	0.6161	0.6217	0.59	0.6107	0.0099	0.0156	0.0049	0.0131	0.0059	0.0221	0.0054	0.011	0.0207
22	1925313	3.6937	122	18.1	1	2	0.7404	0.7802	0.7345	0.7442	0.7734	0.7936	0.7832	0.823	0.7335	0.7673	0.0269	0.0129	0.0328	0.0231	0.0061	0.0263	0.0159	0.0557	0.0338
262	3880463	3.69726	95	15	1	2	0.6508	0.6009	0.6381	0.6276	0.6331	0.6483	0.6292	0.6186	0.625	0.6302	0.0206	0.0293	0.0079	0.0026	0.0029	0.0181	0.001	0.0116	0.0052
40	2043555	3.7105	96	15.6667	1	2	0.6706	0.6168	0.6593	0.6418	0.6507	0.6659	0.6464	0.6332	0.6483	0.6481	0.0225	0.0313	0.0112	0.0063	0.0026	0.0178	0.0017	0.0149	0.0002
470	5129792	3.73151	103	16	1	2	0.6803	0.6549	0.6698	0.6572	0.6768	0.6934	0.6766	0.6802	0.66	0.6721	0.0082	0.0172	0.0023	0.0149	0.0047	0.0213	0.0045	0.0081	0.0121
429	4908918	3.79315	104	18	1	2	0.7376	0.6933	0.7315	0.6969	0.7238	0.7398	0.7211	0.7119	0.73	0.7207	0.0169	0.0274	0.0108	0.0238	0.0031	0.0191	0.0004	0.0088	0.0093
195	3364868	3.83105	96	13.3333	1	2	0.6001	0.5759	0.5839	0.5993	0.5967	0.6128	0.5963	0.6034	0.5667	0.5928	0.0073	0.0169	0.0089	0.0065	0.0039	0.02	0.0035	0.0106	0.0261
146	3048890	3.8411	100.375	16.25	1	2	0.6876	0.647	0.6776	0.6624	0.6755	0.6914	0.6731	0.6674	0.6688	0.6723	0.0153	0.0253	0.0053	0.0099	0.0032	0.0191	0.0008	0.0049	0.0035
99	2589392	3.86712	103	20	1	2	0.7928	0.72	0.7909	0.7303	0.7631	0.7778	0.7565	0.7314	0.8	0.7625	0.0303	0.0425	0.0284	0.0322	0.0006	0.0153	0.006	0.0311	0.0375
121	2827040	3.87397	101	17	1	2	0.7093	0.6625	0.7009	0.6768	0.6938	0.7095	0.6906	0.6808	0.695	0.691	0.0183	0.0285	0.0099	0.0142	0.0028	0.0185	0.0004	0.0102	0.004
609	6532101	3.87397	104	19.9	1	2	0.7901	0.7235	0.788	0.7287	0.7639	0.779	0.7582	0.7362	0.7965	0.7627	0.0274	0.0392	0.0253	0.034	0.0012	0.0163	0.0045	0.0265	0.0338
103	2592765	3.87763	99.6667	16.1667	1	2	0.6852	0.6423	0.675	0.6593	0.6717	0.6875	0.669	0.662	0.6658	0.6687	0.0165	0.0264	0.0063	0.0094	0.003	0.0188	0.0003	0.0067	0.0029
358	4513438	3.90068	95	13.625	1	2	0.6091	0.5768	0.5935	0.6025	0.6012	0.617	0.5996	0.601	0.5769	0.5975	0.0116	0.0207	0.004	0.005	0.0037	0.0195	0.0021	0.0035	0.0206
226	3598471	3.91507	96.6667	14	1	2	0.6206	0.5909	0.6058	0.6134	0.6142	0.6303	0.6131	0.616	0.59	0.6105	0.0101	0.0196	0.0047	0.0029	0.0037	0.0198	0.0026	0.0055	0.0205
594	6042533	3.93288	88	16.75	1	2	0.7021	0.5957	0.6932	0.6042	0.6517	0.6643	0.6399	0.5983	0.6863	0.6484	0.0537	0.0527	0.0448	0.0442	0.0033	0.0159	0.0085	0.0501	0.0379
221	3571647	3.94338	96	17.3333	1	2	0.7188	0.6438	0.7112	0.67	0.6871	0.7014	0.6799	0.6546	0.7067	0.6859	0.0329	0.0421	0.0253	0.0159	0.0012	0.0155	0.006	0.0313	0.0208
356	4499095	3.94338	99	13.8333	1	2	0.6155	0.5982	0.6003	0.6155	0.6161	0.6327	0.6168	0.6281	0.5842	0.6119	0.0036	0.0137	0.0116	0.0036	0.0042	0.0208	0.0049	0.0162	0.0277
143	3020587	3.94658	102	17.25	1	2	0.7164	0.6714	0.7086	0.6834	0.702	0.7178	0.6991	0.6901	0.7038	0.6992	0.0172	0.0278	0.0094	0.0158	0.0028	0.0186	0.0001	0.0091	0.0046
296	4066142	3.96712	103	16	1	2	0.6803	0.6549	0.6698	0.6643	0.6768	0.6934	0.6766	0.6802	0.66	0.6729	0.0074	0.018	0.0031	0.0086	0.0039	0.0205	0.0037	0.0073	0.0129
595	6051188	3.98425	100	16.375	1	2	0.6913	0.6473	0.6816	0.6511	0.6773	0.693	0.6744	0.6667	0.6731	0.6729	0.0184	0.0256	0.0087	0.0218	0.0044	0.0201	0.0015	0.0062	0.0002
109	2633650	3.99863	101	17.25	1	2	0.7164	0.6666	0.7086	0.681	0.6993	0.7149	0.6957	0.684	0.7038	0.6967	0.0197	0.0301	0.0119	0.0157	0.0026	0.0182	0.001	0.0127	0.0071
182	3280086	4.00685	106	19	1	2	0.7655	0.7193	0.7615	0.7221	0.7508	0.7668	0.748	0.7369	0.765	0.7484	0.0171	0.0291	0.0131	0.0263	0.0024	0.0184	0.0004	0.0115	0.0166
111	2674839	4.03562	108	19	1	2	0.7655	0.7291	0.7615	0.727	0.7564	0.7729	0.755	0.7491	0.765	0.7535	0.012	0.0244	0.008	0.0265	0.0029	0.0194	0.0015	0.0044	0.0115
279	3944138	4.05616	97.5	15.75	1	2	0.673	0.6251	0.6619	0.6468	0.6566	0.6721	0.6531	0.6435	0.6513	0.6537	0.0193	0.0286	0.0082	0.0069	0.0029	0.0184	0.0006	0.0102	0.0024
441	4960015	4.08767	100.25	17.25	1	2	0.7164	0.663	0.7086	0.6674	0.6972	0.7126	0.6931	0.6794	0.7038	0.6935	0.0229	0.0305	0.0151	0.0261	0.0037	0.0191	0.0004	0.0141	0.0103
333	4385673	4.17123	111.25	16.625	1	2	0.6985	0.7039	0.6893	0.6943	0.7123	0.7306	0.7168	0.7385	0.6819	0.7073	0.0088	0.0034	0.018	0.013	0.005	0.0233	0.0095	0.0312	0.0254
236	3671958	4.2	101	14.5	1	2	0.6358	0.6192	0.622	0.6325	0.6369	0.6537	0.6378	0.6488	0.6075	0.6327	0.0031	0.0135	0.0107	0.0002	0.0042	0.021	0.0051	0.0161	0.0252
190	3331265	4.20753	102.375	15.75	1	2	0.673	0.6476	0.6619	0.6584	0.6695	0.6861	0.6692	0.6732	0.6513	0.6656	0.0074	0.018	0.0037	0.0072	0.0039	0.0205	0.0036	0.0076	0.0143
194	3362309	4.21781	101.5	15.25	1	2	0.6582	0.6349	0.6461	0.6474	0.6557	0.6723	0.6557	0.6615	0.6338	0.6517	0.0065	0.0168	0.0056	0.0043	0.004	0.0206	0.004	0.0098	0.0179
355	4495772	4.23356	102	15	1	2	0.6508	0.6327	0.6381	0.644	0.6512	0.668	0.6519	0.6613	0.625	0.647	0.0038	0.0143	0.0089	0.003	0.0042	0.021	0.0049	0.0143	0.022
85	2464973	4.32192	105	17.5	1	2	0.7235	0.6898	0.7163	0.6949	0.7156	0.7321	0.7144	0.7116	0.7125	0.7123	0.0112	0.0225	0.004	0.0174	0.0033	0.0198	0.0021	0.0007	0.0002
411	4852909	4.33425	101.667	17.3333	1	2	0.7188	0.6712	0.7112	0.6751	0.7029	0.7186	0.6996	0.6891	0.7067	0.6992	0.0196	0.028	0.012	0.0241	0.0037	0.0194	0.0004	0.0101	0.0075
478	5182128	4.33562	102	17.5	1	2	0.7235	0.6755	0.7163	0.6795	0.7074	0.7232	0.7042	0.6933	0.7125	0.7039	0.0196	0.0284	0.0124	0.0244	0.0035	0.0193	0.0003	0.0106	0.0086
517	5461067	4.33767	107.5	21.625	1	2	0.8363	0.7678	0.8376	0.7729	0.8094	0.8245	0.8036	0.7797	0.8569	0.8098	0.0265	0.042	0.0278	0.0369	0.0004	0.0147	0.0062	0.0301	0.0471
140	3013007	4.3411	100.8	15.5	1	2	0.6656	0.6361	0.654	0.6503	0.6596	0.676	0.6588	0.6604	0.6425	0.6559	0.0097	0.0198	0.0019	0.0056	0.0037	0.0201	0.0029	0.0045	0.0134
506	5390631	4.3774	101.75	15	1	2	0.6508	0.6315	0.6381	0.6335	0.6505	0.6673	0.6511	0.6598	0.625	0.6453	0.0055	0.0138	0.0072	0.0118	0.0052	0.022	0.0058	0.0145	0.0203
550	5713202	4.421	114	19.1667	1	2	0.7701	0.7611	0.7664	0.7616	0.7764	0.7943	0.7791	0.7878	0.7708	0.7742	0.0041	0.0131	0.0078	0.0126	0.0022	0.0201	0.0049	0.0136	0.0034
304	4141561	4.44475	107	18	1	2	0.7376	0.7078	0.7315	0.7081	0.732	0.7487	0.7314	0.7302	0.73	0.7286	0.009	0.0208	0.0029	0.0205	0.0034	0.0201	0.0028	0.0016	0.0014
170	3218196	4.48425	103.5	17	1	2	0.7093	0.6743	0.7009	0.6828	0.7005	0.7169	0.6991	0.6961	0.695	0.6972	0.0121	0.0229	0.0037	0.0144	0.0033	0.0197	0.0019	0.0011	0.0022
560	5771169	4.4911	105.5	19.125	1	2	0.7689	0.7188	0.7652	0.7228	0.752	0.7678	0.7486	0.7355	0.7694	0.7499	0.019	0.0311	0.0153	0.0271	0.0021	0.0179	0.0013	0.0144	0.0195
670	6785109	4.49589	104	18.5	1	2	0.7516	0.7014	0.7465	0.7055	0.7345	0.7503	0.7311	0.7183	0.7475	0.7319	0.0197	0.0305	0.0146	0.0264	0.0026	0.0184	0.0008	0.0136	0.0156
554	5734601	4.52932	110	19.5	1	2	0.7792	0.7471	0.7763	0.7495	0.7726	0.7894	0.7719	0.7677	0.7825	0.7707	0.0085	0.0236	0.0056	0.0212	0.0019	0.0187	0.0012	0.003	0.0118
414	4853765	4.55205	114.85	20.75	1	2	0.8131	0.7915	0.8126	0.7928	0.8127	0.83	0.8136	0.8133	0.8263	0.8118	0.0013	0.0203	0.0008	0.019	0.0009	0.0182	0.0018	0.0015	0.0145
47	2114705	4.6274	108	19.875	1	2	0.7894	0.7432	0.7873	0.741	0.7749	0.791	0.7722	0.7603	0.7956	0.7728	0.0166	0.0296	0.0145	0.0318	0.0021	0.0182	0.0006	0.0125	0.0228
348	4480148	4.64726	104	17.25	1	2	0.7164	0.6809	0.7086	0.6882	0.7074	0.7237	0.7059	0.7023	0.7038	0.7041	0.0123	0.0232	0.0045	0.0159	0.0033	0.0196	0.0018	0.0018	0.0003
391	4741146	4.64863	105.25	16.875	1	2	0.7057	0.6804	0.6971	0.6826	0.7024	0.7192	0.7024	0.7051	0.6906	0.6984	0.0073	0.018	0.0013	0.0158	0.004	0.0208	0.004	0.0067	0.0078
578	5868489	4.65	91	14	1	2	0.6206	0.5656	0.6058	0.5705	0.5997	0.6144	0.5949	0.5814	0.59	0.5937	0.0269	0.0281	0.0121	0.0232	0.006	0.0207	0.0012	0.0123	0.0037
79	2382919	4.70411	105.5	16.875	1	2	0.7057	0.6816	0.6971	0.6854	0.7031	0.7199	0.7032	0.7067	0.6906	0.6993	0.0064	0.0177	0.0022	0.0139	0.0038	0.0206	0.0039	0.0074	0.0087
49	2132896	4.71164	109	15.5	1	2	0.6656	0.6732	0.654	0.6689	0.6804	0.6987	0.6851	0.7104	0.6425	0.6754	0.0098	0.0022	0.0214	0.0065	0.005	0.0233	0.0097	0.035	0.0329
539	5616726	4.72055	102	14.5	1	2	0.6358	0.6236	0.622	0.625	0.6394	0.6565	0.641	0.6549	0.6075	0.634	0.0018	0.0104	0.012	0.009	0.0054	0.0225	0.007	0.0209	0.0265
162	3165491	4.72511	111.667	21	1	2	0.8197	0.7794	0.8198	0.7678	0.8088	0.8253	0.8071	0.7971	0.835	0.8067	0.013	0.0273	0.0131	0.0389	0.0021	0.0186	0.0004	0.0096	0.0283
50	2133711	4.73881	104.5	18.6667	1	2	0.7563	0.7066	0.7515	0.713	0.7395	0.7553	0.7361	0.7235	0.7533	0.7372	0.0191	0.0306	0.0143	0.0242	0.0023	0.0181	0.0011	0.0137	0.0161
30	1981158	4.73973	104	16	1	2	0.6803	0.6595	0.6698	0.6666	0.6794	0.6963	0.6799	0.6863	0.66	0.6753	0.005	0.0158	0.0055	0.0087	0.0041	0.021	0.0046	0.011	0.0153
643	6644641	4.74589	101	15.75	1	2	0.673	0.6413	0.6619	0.6442	0.6659	0.6822	0.6647	0.6648	0.6513	0.661	0.012	0.0197	0.0009	0.0168	0.0049	0.0212	0.0037	0.0038	0.0097
401	4792043	4.81918	107	17.5	1	2	0.7235	0.6993	0.7163	0.7014	0.721	0.7379	0.7212	0.7238	0.7125	0.7174	0.0061	0.0181	0.0011	0.016	0.0036	0.0205	0.0038	0.0064	0.0049
113	2690787	4.83425	110	20	1	2	0.7928	0.7552	0.7909	0.7479	0.7832	0.7997	0.7817	0.7741	0.8	0.7806	0.0122	0.0254	0.0103	0.0327	0.0026	0.0191	0.0011	0.0065	0.0194
336	4418870	4.85023	103	17	1	2	0.7093	0.672	0.7009	0.6816	0.6992	0.7154	0.6974	0.693	0.695	0.696	0.0133	0.024	0.0049	0.0144	0.0032	0.0194	0.0014	0.003	0.001
37	2026583	4.86575	105	17	1	2	0.7093	0.6814	0.7009	0.6864	0.7046	0.7212	0.7042	0.7052	0.695	0.7009	0.0084	0.0195	0	0.0145	0.0037	0.0203	0.0033	0.0043	0.0059
597	6492170	4.87603	105.875	16.25	1	2	0.6876	0.6725	0.6776	0.6739	0.6899	0.7072	0.6913	0.7009	0.6688	0.6855	0.0021	0.013	0.0079	0.0116	0.0044	0.0217	0.0058	0.0154	0.0167
23	1927246	4.90685	112	22.5	1	2	0.8593	0.8044	0.8622	0.7915	0.8404	0.8562	0.8367	0.8183	0.8875	0.8396	0.0197	0.0352	0.0226	0.0481	0.0008	0.0166	0.0029	0.0213	0.0479
681	6981376	5.02192	106	15	1	2	0.6508	0.6506	0.6381	0.6509	0.6612	0.679	0.6646	0.6857	0.625	0.6562	0.0054	0.0056	0.0181	0.0053	0.005	0.0228	0.0084	0.0295	0.0312
317	4280031	5.02329	107	16.5	1	2	0.6949	0.6821	0.6854	0.6823	0.6985	0.7159	0.7003	0.711	0.6775	0.6942	0.0007	0.0121	0.0088	0.0119	0.0043	0.0217	0.0061	0.0168	0.0167
368	4573402	5.02397	105	17.375	1	2	0.72	0.6877	0.7125	0.6928	0.7129	0.7294	0.7119	0.71	0.7081	0.7095	0.0105	0.0218	0.003	0.0167	0.0034	0.0199	0.0024	0.0005	0.0014
238	3676458	5.06918	98	14.375	1	2	0.632	0.6036	0.618	0.6234	0.6264	0.6426	0.6256	0.6289	0.6031	0.6226	0.0094	0.019	0.0046	0.0008	0.0038	0.02	0.003	0.0063	0.0195
418	4869949	5.08676	108	16.1667	1	2	0.6852	0.6808	0.675	0.6813	0.6935	0.7112	0.6964	0.7128	0.6658	0.6891	0.0039	0.0083	0.0141	0.0078	0.0044	0.0221	0.0073	0.0237	0.0233
55	2164919	5.14589	111.5	21.5	1	2	0.833	0.7864	0.8341	0.7751	0.8187	0.8348	0.816	0.8025	0.8525	0.817	0.016	0.0306	0.0171	0.0419	0.0017	0.0178	0.001	0.0145	0.0355
678	6883407	5.14795	110	20	1	2	0.7928	0.7552	0.7909	0.758	0.7832	0.7997	0.7817	0.7741	0.8	0.7817	0.0111	0.0265	0.0092	0.0237	0.0015	0.018	0	0.0076	0.0183
306	4172100	5.16256	109.667	18.5	1	2	0.7516	0.729	0.7465	0.7228	0.7502	0.7673	0.7507	0.7529	0.7475	0.7465	0.0051	0.0175	0	0.0237	0.0037	0.0208	0.0042	0.0064	0.001
641	6637488	5.17877	110	18.25	1	2	0.7446	0.7263	0.739	0.7278	0.7456	0.7629	0.7468	0.7517	0.7388	0.7426	0.002	0.0163	0.0036	0.0148	0.003	0.0203	0.0042	0.0091	0.0038
295	4061191	5.20753	115.5	23.125	1	2	0.8755	0.8322	0.8796	0.8097	0.8634	0.8797	0.8614	0.8477	0.9094	0.862	0.0135	0.0298	0.0176	0.0523	0.0014	0.0177	0.0006	0.0143	0.0474
97	2551187	5.21438	107	15.5	1	2	0.6656	0.6642	0.654	0.6645	0.6754	0.6933	0.6787	0.6982	0.6425	0.6707	0.0051	0.0065	0.0167	0.0062	0.0047	0.0226	0.008	0.0275	0.0282
309	4221572	5.22557	110	17.8333	1	2	0.7329	0.7193	0.7264	0.7124	0.7364	0.7539	0.7382	0.7464	0.7242	0.7322	0.0007	0.0129	0.0058	0.0198	0.0042	0.0217	0.006	0.0142	0.008
176	3264370	5.23904	105.5	19.25	1	2	0.7724	0.7208	0.7689	0.7248	0.7547	0.7704	0.7511	0.7371	0.7738	0.7527	0.0197	0.0319	0.0162	0.0279	0.002	0.0177	0.0016	0.0156	0.0211
378	4645830	5.23973	106.45	20.5	1	2	0.8063	0.7452	0.8054	0.7469	0.7834	0.7988	0.7786	0.7588	0.8175	0.7823	0.024	0.0371	0.0231	0.0354	0.0011	0.0165	0.0037	0.0235	0.0352
523	5478119	5.31712	117	19.5	1	2	0.7792	0.7813	0.7763	0.7808	0.7918	0.8102	0.7961	0.8104	0.7825	0.7898	0.0106	0.0085	0.0135	0.009	0.002	0.0204	0.0063	0.0206	0.0073
403	4796682	5.36073	109.667	21.5	1	2	0.833	0.777	0.8341	0.7811	0.8133	0.829	0.8093	0.7913	0.8525	0.8134	0.0196	0.0364	0.0207	0.0323	0.0001	0.0156	0.0041	0.0221	0.0391
390	4738807	5.36804	112	22.3333	1	2	0.855	0.8018	0.8576	0.8056	0.8371	0.8529	0.8336	0.8162	0.8817	0.8379	0.0171	0.0361	0.0197	0.0323	0.0008	0.015	0.0043	0.0217	0.0438
241	3680818	5.38219	105	18.125	1	2	0.7411	0.7002	0.7353	0.7053	0.7293	0.7454	0.7271	0.7196	0.7344	0.7264	0.0147	0.0262	0.0089	0.0211	0.0029	0.019	0.0007	0.0068	0.008
157	3153230	5.39452	110.5	20.5	1	2	0.8063	0.7657	0.8054	0.7571	0.7951	0.8115	0.7932	0.7836	0.8175	0.7928	0.0135	0.0271	0.0126	0.0357	0.0023	0.0187	0.0004	0.0092	0.0247
70	2282790	5.39543	113	20.6667	1	2	0.8108	0.7809	0.8102	0.7658	0.8057	0.8226	0.8054	0.8009	0.8233	0.8029	0.0079	0.022	0.0073	0.0371	0.0028	0.0197	0.0025	0.002	0.0204
69	2279865	5.40068	117.25	25.625	1	2	0.939	0.8788	0.947	0.8504	0.9178	0.9333	0.9136	0.8903	0.9969	0.9186	0.0204	0.0398	0.0284	0.0682	0.0008	0.0147	0.005	0.0283	0.0783
629	6600441	5.41735	111	20.6667	1	2	0.8108	0.7708	0.8102	0.7737	0.8	0.8164	0.7983	0.7887	0.8233	0.7992	0.0116	0.0284	0.011	0.0255	0.0008	0.0172	0.0009	0.0105	0.0241
215	3538967	5.41918	107	14	1	2	0.6206	0.6361	0.6058	0.6363	0.6395	0.6579	0.6451	0.679	0.59	0.6345	0.0139	0.0016	0.0287	0.0018	0.005	0.0234	0.0106	0.0445	0.0445
638	6632319	5.44201	115.333	29.6667	1	2	1.0373	0.9241	1.0501	0.9318	0.9866	0.9994	0.9749	0.9304	1.1383	0.997	0.0403	0.0729	0.0531	0.0652	0.0104	0.0024	0.0221	0.0666	0.1413
39	2043449	5.49247	107.75	17	1	2	0.7093	0.6943	0.7009	0.6928	0.7118	0.7292	0.7133	0.722	0.695	0.7076	0.0017	0.0133	0.0067	0.0148	0.0042	0.0216	0.0057	0.0144	0.0126
57	2181942	5.5137	147	37.5	1	2	1.2158	1.2172	1.2314	1.0851	1.232	1.2491	1.2374	1.2238	1.2	1.2102	0.0056	0.007	0.0212	0.1251	0.0218	0.0389	0.0272	0.0136	0.0102
198	3403323	5.58493	119	23.25	1	2	0.8788	0.8523	0.883	0.8204	0.8762	0.8933	0.8767	0.8706	0.9138	0.8739	0.0049	0.0216	0.0091	0.0535	0.0023	0.0194	0.0028	0.0033	0.0399
334	4411669	5.60205	114.75	22.875	1	2	0.8691	0.8244	0.8726	0.8041	0.8561	0.8724	0.8539	0.8399	0.9006	0.8548	0.0143	0.0304	0.0178	0.0507	0.0013	0.0176	0.0009	0.0149	0.0458
677	6881944	5.70822	111	20.5	1	2	0.8063	0.7682	0.8054	0.771	0.7965	0.813	0.795	0.7866	0.8175	0.7955	0.0108	0.0273	0.0099	0.0245	0.001	0.0175	0.0005	0.0089	0.022
123	2839190	5.74977	112	18	1	2	0.7376	0.7316	0.7315	0.7199	0.7454	0.7633	0.7483	0.7607	0.73	0.7409	0.0033	0.0093	0.0094	0.021	0.0045	0.0224	0.0074	0.0198	0.0109
292	4022972	5.75068	111.667	20	1	2	0.7928	0.7634	0.7909	0.752	0.7879	0.8048	0.7876	0.7843	0.8	0.7849	0.0079	0.0215	0.006	0.0329	0.003	0.0199	0.0027	0.0006	0.0151
256	3827993	5.85274	122.25	31.25	1	2	1.0746	0.9855	1.0887	0.9394	1.0382	1.0521	1.0301	0.9928	1.075	1.0307	0.0439	0.0452	0.058	0.0913	0.0075	0.0214	0.0006	0.0379	0.0443
268	3901736	5.87123	119.75	21	1	2	0.8197	0.82	0.8198	0.7874	0.8316	0.85	0.8358	0.8464	0.835	0.8273	0.0076	0.0073	0.0075	0.0399	0.0043	0.0227	0.0085	0.0191	0.0077
431	4911799	5.90342	118	21.625	1	2	0.8363	0.8214	0.8376	0.8221	0.8399	0.8576	0.8419	0.8437	0.8569	0.8397	0.0034	0.0183	0.0021	0.0176	0.0002	0.0179	0.0022	0.004	0.0172
132	2954987	5.93973	107	17.5	1	2	0.7235	0.6993	0.7163	0.6996	0.721	0.7379	0.7212	0.7238	0.7125	0.7172	0.0063	0.0179	0.0009	0.0176	0.0038	0.0207	0.004	0.0066	0.0047
205	3475639	5.96849	112.5	20.375	1	2	0.803	0.7737	0.8018	0.76	0.7982	0.8151	0.7979	0.7942	0.8131	0.7952	0.0078	0.0215	0.0066	0.0352	0.003	0.0199	0.0027	0.001	0.0179
484	5205032	5.97671	115	21.375	1	2	0.8297	0.8023	0.8305	0.804	0.8262	0.8432	0.8263	0.8222	0.8481	0.8258	0.0039	0.0235	0.0047	0.0218	0.0004	0.0174	0.0005	0.0036	0.0223
660	6725111	6.03562	107	20.5	1	3	0.8063	0.748	0.8054	0.7524	0.785	0.8005	0.7806	0.7622	0.8175	0.7842	0.0221	0.0362	0.0212	0.0318	0.0008	0.0163	0.0036	0.022	0.0333
315	4268188	6.04247	112.5	19	1	3	0.7655	0.751	0.7615	0.7378	0.7687	0.7863	0.7706	0.7766	0.765	0.7648	0.0007	0.0138	0.0033	0.027	0.0039	0.0215	0.0058	0.0118	0.0002
59	2186671	6.11233	121.75	38.5	1	3	1.2376	1.0737	1.2529	1.0249	1.1596	1.1693	1.1411	1.0826	1.22	1.1513	0.0863	0.0776	0.1016	0.1264	0.0083	0.018	0.0102	0.0687	0.0687
508	5398499	6.13151	125	25	1	3	0.9233	0.9109	0.9304	0.911	0.929	0.9468	0.9317	0.9296	0.975	0.932	0.0087	0.0211	0.0016	0.021	0.003	0.0148	0.0003	0.0024	0.043
209	3477514	6.13767	105.875	21.625	1	3	0.8363	0.7593	0.8376	0.7626	0.8045	0.8192	0.7975	0.7697	0.8569	0.8049	0.0314	0.0456	0.0327	0.0423	0.0004	0.0143	0.0074	0.0352	0.052
38	2041306	6.14795	110.5	16.5	1	3	0.6949	0.6982	0.6854	0.6903	0.7075	0.7257	0.7117	0.7324	0.6775	0.7026	0.0077	0.0044	0.0172	0.0123	0.0049	0.0231	0.0091	0.0298	0.0251
649	6657330	6.21918	113	18.6667	1	3	0.7563	0.7478	0.7515	0.7483	0.7628	0.7806	0.7655	0.7753	0.7533	0.7602	0.0039	0.0124	0.0087	0.0119	0.0026	0.0204	0.0053	0.0151	0.0069
58	2184813	6.27397	118	22.5	1	3	0.8593	0.8354	0.8622	0.8066	0.858	0.8753	0.8588	0.8549	0.8875	0.8553	0.004	0.0199	0.0069	0.0487	0.0027	0.02	0.0035	0.0004	0.0322
543	5636658	6.30479	121.25	22	1	3	0.8462	0.8439	0.8482	0.8435	0.8569	0.8752	0.8608	0.8683	0.87	0.857	0.0108	0.0131	0.0088	0.0135	0.0001	0.0182	0.0038	0.0113	0.013
373	4602485	6.31849	119	25	1	3	0.9233	0.879	0.9304	0.8461	0.911	0.9273	0.9091	0.893	0.975	0.9105	0.0128	0.0315	0.0199	0.0644	0.0005	0.0168	0.0014	0.0175	0.0645
388	4721972	6.35616	112	20	1	3	0.7928	0.7651	0.7909	0.7671	0.7888	0.8058	0.7888	0.7863	0.8	0.7873	0.0055	0.0222	0.0036	0.0202	0.0015	0.0185	0.0015	0.001	0.0127
399	4776680	6.52329	116	22	1	3	0.8462	0.8173	0.8482	0.8191	0.842	0.859	0.842	0.8363	0.87	0.8422	0.004	0.0249	0.006	0.0231	0.0002	0.0168	0.0002	0.0059	0.0278
185	3286483	6.56256	127	26.3333	1	3	0.9566	0.942	0.9656	0.8856	0.9613	0.979	0.9638	0.9589	1.0217	0.9594	0.0028	0.0174	0.0062	0.0738	0.0019	0.0196	0.0044	0.0005	0.0623
386	4720384	6.63288	117	20	1	3	0.7928	0.7897	0.7909	0.7896	0.8026	0.8208	0.8062	0.8168	0.8	0.8011	0.0083	0.0114	0.0102	0.0115	0.0015	0.0197	0.0051	0.0157	0.0011
434	4933169	6.6484	124	22	1	3	0.8462	0.8577	0.8482	0.8561	0.8645	0.8835	0.8705	0.8851	0.87	0.8647	0.0185	0.007	0.0165	0.0086	0.0002	0.0188	0.0058	0.0204	0.0053
229	3610714	6.72329	132	33	1	3	1.115	1.0663	1.1301	0.9884	1.1021	1.1176	1.1	1.0747	1.11	1.0894	0.0256	0.0231	0.0407	0.101	0.0127	0.0282	0.0106	0.0147	0.0206
396	4770786	6.77534	111.333	21.1667	1	3	0.8242	0.7804	0.8246	0.7835	0.8113	0.8276	0.8091	0.7972	0.8408	0.811	0.0132	0.0306	0.0136	0.0275	0.0003	0.0166	0.0019	0.0138	0.0298
327	4328954	6.82329	119.75	20.375	1	3	0.803	0.8095	0.8018	0.7774	0.8182	0.8369	0.8233	0.8384	0.8131	0.8135	0.0105	0.004	0.0117	0.0361	0.0047	0.0234	0.0098	0.0249	0.0004
611	6534397	6.83927	120	20.3333	1	3	0.8019	0.81	0.8006	0.8089	0.8179	0.8367	0.8233	0.8394	0.8117	0.8167	0.0148	0.0067	0.0161	0.0078	0.0012	0.02	0.0066	0.0227	0.005
564	5787722	6.91027	120	22.75	1	3	0.8658	0.8496	0.8692	0.8503	0.8689	0.8865	0.8708	0.8703	0.8963	0.8697	0.0039	0.0201	0.0005	0.0194	0.0008	0.0168	0.0011	0.0006	0.0266
216	3549484	6.93425	128	25	1	3	0.9233	0.9267	0.9304	0.8687	0.9378	0.9563	0.9428	0.9479	0.975	0.9343	0.011	0.0076	0.0039	0.0656	0.0035	0.022	0.0085	0.0136	0.0407
354	4495128	6.94429	120	21.5	1	3	0.833	0.8295	0.8341	0.796	0.8429	0.8611	0.8466	0.8543	0.8525	0.8389	0.0059	0.0094	0.0048	0.0429	0.004	0.0222	0.0077	0.0154	0.0136
637	6630861	6.94886	118.333	20.8333	1	3	0.8153	0.8102	0.815	0.8101	0.8241	0.8423	0.8275	0.8356	0.8292	0.8233	0.008	0.0131	0.0083	0.0132	0.0008	0.019	0.0042	0.0123	0.0059
84	2461437	7.03562	116.9	23.25	1	3	0.8788	0.8414	0.883	0.8151	0.87	0.8866	0.8689	0.8578	0.9138	0.8684	0.0104	0.027	0.0146	0.0533	0.0016	0.0182	0.0005	0.0106	0.0454
10	1841227	7.04932	125	25	1	3	0.9233	0.9109	0.9304	0.8613	0.929	0.9468	0.9317	0.9296	0.975	0.9264	0.0031	0.0155	0.004	0.0651	0.0026	0.0204	0.0053	0.0032	0.0486
363	4555493	7.05411	125.25	29.75	1	3	1.0393	0.9822	1.0522	0.928	1.0209	1.0363	1.0174	0.9919	1.1413	1.0233	0.016	0.0411	0.0289	0.0953	0.0024	0.013	0.0059	0.0314	0.118
642	6643053	7.08219	118	20	1	3	0.7928	0.7946	0.7909	0.7941	0.8053	0.8238	0.8097	0.8229	0.8	0.8038	0.011	0.0092	0.0129	0.0097	0.0015	0.02	0.0059	0.0191	0.0038
240	3678105	7.09132	125	26.6667	1	3	0.9648	0.9363	0.9743	0.8852	0.9618	0.9788	0.9623	0.9509	1.0333	0.9609	0.0039	0.0246	0.0134	0.0757	0.0009	0.0179	0.0014	0.01	0.0724
2	1215065	7.10411	106.333	29.5	1	3	1.0334	0.8692	1.046	0.8715	0.9524	0.9629	0.9335	0.8733	1.1325	0.9638	0.0696	0.0946	0.0822	0.0923	0.0114	0.0009	0.0303	0.0905	0.1687
312	4232694	7.12237	121	24	1	3	0.898	0.8744	0.9035	0.8366	0.8972	0.9145	0.8981	0.8924	0.94	0.895	0.003	0.0206	0.0085	0.0584	0.0022	0.0195	0.0031	0.0026	0.045
457	5059250	7.13425	123.667	25	1	3	0.9233	0.9039	0.9304	0.9045	0.925	0.9425	0.9267	0.9215	0.975	0.9281	0.0048	0.0242	0.0023	0.0236	0.0031	0.0144	0.0014	0.0066	0.0469
219	3569671	7.14247	111	19	1	3	0.7655	0.7438	0.7615	0.7342	0.7646	0.7819	0.7654	0.7674	0.765	0.761	0.0045	0.0172	0.0005	0.0268	0.0036	0.0209	0.0044	0.0064	0.004
199	3417935	7.19452	128	31	1	3	1.0688	1.0154	1.0826	0.9519	1.0528	1.0683	1.0499	1.0247	1.07	1.0427	0.0261	0.0273	0.0399	0.0908	0.0101	0.0256	0.0072	0.018	0.0273
430	4910213	7.2637	122.125	24.925	1	3	0.9214	0.8945	0.9284	0.8958	0.919	0.9361	0.9195	0.9111	0.9724	0.922	0.0006	0.0275	0.0064	0.0262	0.003	0.0141	0.0025	0.0109	0.0504
366	4562674	7.26484	132.667	40.8333	1	3	1.2878	1.1716	1.3019	1.0841	1.2384	1.2497	1.2267	1.179	1.2667	1.2229	0.0649	0.0513	0.079	0.1388	0.0155	0.0268	0.0038	0.0439	0.0438
331	4351082	7.28014	113	18.875	1	3	0.762	0.7513	0.7577	0.7369	0.7673	0.7851	0.7697	0.778	0.7606	0.7632	0.0012	0.0119	0.0055	0.0263	0.0041	0.0219	0.0065	0.0148	0.0026
166	3183758	7.31233	141	21.5	1	3	0.833	0.9323	0.8341	0.8438	0.8985	0.9218	0.9177	0.9824	0.8525	0.8907	0.0577	0.0416	0.0566	0.0469	0.0078	0.0311	0.027	0.0917	0.0382
442	4960055	7.31644	126.5	32	1	3	1.092	1.0205	1.1066	1.0245	1.0659	1.0805	1.0604	1.0284	1.09	1.0632	0.0288	0.0427	0.0434	0.0387	0.0027	0.0173	0.0028	0.0348	0.0268
573	5856554	7.32055	111	20.5	1	3	0.8063	0.7682	0.8054	0.771	0.7965	0.813	0.795	0.7866	0.8175	0.7955	0.0108	0.0273	0.0099	0.0245	0.001	0.0175	0.0005	0.0089	0.022
5	1385692	7.34247	117	22.25	1	3	0.8528	0.8263	0.8552	0.8003	0.85	0.8671	0.8504	0.8456	0.8788	0.8474	0.0054	0.0211	0.0078	0.0471	0.0026	0.0197	0.003	0.0018	0.0314
509	5403792	7.35434	119.667	19.8333	1	3	0.7883	0.7999	0.786	0.7985	0.8062	0.8251	0.812	0.8309	0.7942	0.8046	0.0163	0.0047	0.0186	0.0061	0.0016	0.0205	0.0074	0.0263	0.0104
483	5194467	7.37397	136.25	36.5	1	3	1.1938	1.1388	1.2095	1.141	1.1782	1.193	1.1753	1.1454	1.18	1.1728	0.021	0.034	0.0367	0.0318	0.0054	0.0202	0.0025	0.0274	0.0072
427	4903461	7.41644	114	21	1	3	0.8197	0.7912	0.8198	0.7931	0.8155	0.8325	0.8155	0.8113	0.835	0.8149	0.0048	0.0237	0.0049	0.0218	0.0006	0.0176	0.0006	0.0036	0.0201
108	2628968	7.45205	113.5	21.25	1	3	0.8264	0.7927	0.827	0.7762	0.8193	0.836	0.8185	0.8115	0.8438	0.8168	0.0096	0.0241	0.0102	0.0406	0.0025	0.0192	0.0017	0.0053	0.027
531	5564478	7.50616	119	23.5	1	3	0.8852	0.8562	0.8899	0.8578	0.8812	0.8983	0.8814	0.8738	0.9225	0.8829	0.0023	0.0267	0.007	0.0251	0.0017	0.0154	0.0015	0.0091	0.0396
101	2591212	7.55411	122.5	19.375	1	3	0.7758	0.8055	0.7726	0.7672	0.8035	0.8234	0.812	0.8424	0.7781	0.7978	0.022	0.0077	0.0252	0.0306	0.0057	0.0256	0.0142	0.0446	0.0197
127	2922338	7.55616	121	20	1	3	0.7928	0.8092	0.7909	0.7742	0.8134	0.8326	0.8199	0.8412	0.8	0.8082	0.0154	0.001	0.0173	0.034	0.0052	0.0244	0.0117	0.033	0.0082
504	5353509	7.68904	126	26.625	1	3	0.9638	0.9411	0.9732	0.9417	0.964	0.9813	0.9653	0.9565	1.0319	0.9688	0.005	0.0277	0.0044	0.0271	0.0048	0.0125	0.0035	0.0123	0.0631
63	2215800	7.71781	130	26	1	3	0.9483	0.953	0.9569	0.8883	0.9637	0.9822	0.969	0.9729	1.01	0.9605	0.0122	0.0075	0.0036	0.0722	0.0032	0.0217	0.0085	0.0124	0.0495
469	5128540	7.7637	121.75	25.125	1	3	0.9265	0.8956	0.9338	0.8972	0.9218	0.9387	0.9218	0.9114	0.9794	0.9251	0.0014	0.0295	0.0087	0.0279	0.0033	0.0136	0.0033	0.0137	0.0543
124	2863357	7.79726	126	24.5	1	3	0.9107	0.9084	0.917	0.8564	0.9219	0.9402	0.926	0.9293	0.9575	0.9186	0.0079	0.0102	0.0016	0.0622	0.0033	0.0216	0.0074	0.0107	0.0389
139	3011512	7.88356	127	21.75	1	3	0.8396	0.8685	0.8412	0.8165	0.8674	0.8872	0.876	0.9002	0.8613	0.862	0.0224	0.0065	0.0208	0.0455	0.0054	0.0252	0.014	0.0382	0.0007
341	4435698	7.93219	121.1	21.75	1	3	0.8396	0.8391	0.8412	0.8025	0.8512	0.8696	0.8554	0.8642	0.8613	0.8471	0.0075	0.008	0.0059	0.0446	0.0041	0.0225	0.0083	0.0171	0.0142
664	6745892	7.94795	124.333	30.3333	1	3	1.0531	0.9851	1.0665	0.9891	1.0286	1.0435	1.0235	0.9938	1.0567	1.0267	0.0264	0.0416	0.0398	0.0376	0.0019	0.0168	0.0032	0.0329	0.03
160	3155459	7.97397	138	31.5	1	3	1.0804	1.0797	1.0947	0.9848	1.094	1.1119	1.0989	1.0921	1.08	1.0796	0.0008	0.0001	0.0151	0.0948	0.0144	0.0323	0.0193	0.0125	0.0004
474	5146790	8.00479	135	29.375	1	3	1.0304	1.0315	1.0429	1.0298	1.0445	1.0627	1.0496	1.0466	1.1281	1.0518	0.0214	0.0203	0.0089	0.022	0.0073	0.0109	0.0022	0.0052	0.0763
511	5419657	8.02922	126.333	22.5	1	3	0.8593	0.8778	0.8622	0.8755	0.8815	0.9009	0.8886	0.9057	0.8875	0.8821	0.0228	0.0043	0.0199	0.0066	0.0006	0.0188	0.0065	0.0236	0.0054
207	3475940	8.03219	120	21.5	1	3	0.833	0.8295	0.8341	0.796	0.8429	0.8611	0.8466	0.8543	0.8525	0.8389	0.0059	0.0094	0.0048	0.0429	0.004	0.0222	0.0077	0.0154	0.0136
674	6820101	8.03288	120.25	23.625	1	3	0.8884	0.8647	0.8933	0.8658	0.8874	0.9047	0.8883	0.883	0.9269	0.8892	0.0008	0.0245	0.0041	0.0234	0.0018	0.0155	0.0009	0.0062	0.0377
528	5546887	8.11507	121	21.8333	1	3	0.8418	0.8399	0.8435	0.8395	0.8527	0.871	0.8566	0.8647	0.8642	0.8527	0.0109	0.0128	0.0092	0.0132	0	0.0183	0.0039	0.012	0.0115
449	5003588	8.11781	124	29.3333	1	3	1.0294	0.9693	1.0419	0.9728	1.0092	1.0245	1.0052	0.979	1.1267	1.0175	0.0119	0.0482	0.0244	0.0447	0.0083	0.007	0.0123	0.0385	0.1092
598	6495978	8.15068	115	20	1	3	0.7928	0.7799	0.7909	0.7807	0.7971	0.8149	0.7993	0.8046	0.8	0.7956	0.0028	0.0157	0.0047	0.0149	0.0015	0.0193	0.0037	0.009	0.0044
338	4431916	8.24589	130.25	26.875	1	3	0.9699	0.9678	0.9797	0.9015	0.9817	0.9999	0.9861	0.9856	1.0406	0.9792	0.0093	0.0114	0.0005	0.0777	0.0025	0.0207	0.0069	0.0064	0.0614
126	2920311	8.34932	141	44.5	1	3	1.3646	1.2701	1.3755	1.1495	1.3287	1.3403	1.3202	1.2768	1.34	1.3073	0.0573	0.0372	0.0682	0.1578	0.0214	0.033	0.0129	0.0305	0.0327
167	3183837	8.44201	121	20.1667	1	3	0.7974	0.8121	0.7958	0.7769	0.817	0.8361	0.8233	0.8433	0.8058	0.812	0.0146	0.0001	0.0162	0.0351	0.005	0.0241	0.0113	0.0313	0.0062
202	3449912	8.45205	134.5	26	1	3	0.9483	0.9768	0.9569	0.8993	0.9767	0.9965	0.9856	1.0004	1.01	0.9723	0.024	0.0045	0.0154	0.073	0.0044	0.0242	0.0133	0.0281	0.0377
584	5903873	8.6	135.75	31.75	1	3	1.0862	1.0705	1.1006	1.0699	1.0915	1.1087	1.0942	1.0816	1.085	1.0876	0.0014	0.0171	0.013	0.0177	0.0039	0.0211	0.0066	0.006	0.0026
530	5562830	8.63904	125	23.375	1	3	0.882	0.8853	0.8864	0.8842	0.896	0.9146	0.9009	0.9088	0.9181	0.8974	0.0154	0.0121	0.011	0.0132	0.0014	0.0172	0.0035	0.0114	0.0207
605	6522003	8.6411	138	46.75	1	3	1.4107	1.2769	1.4186	1.2843	1.3528	1.3623	1.3387	1.2873	1.385	1.3463	0.0644	0.0694	0.0723	0.062	0.0065	0.016	0.0076	0.059	0.0387
76	2349402	8.64932	122	26.6667	1	3	0.9648	0.9199	0.9743	0.8775	0.9526	0.9688	0.9506	0.9326	1.0333	0.9527	0.0121	0.0328	0.0216	0.0752	0.0001	0.0161	0.0021	0.0201	0.0806
90	2500350	8.66712	123	22.875	1	3	0.8691	0.867	0.8726	0.8245	0.88	0.8983	0.8841	0.8902	0.9006	0.8763	0.0072	0.0093	0.0037	0.0518	0.0037	0.022	0.0078	0.0139	0.0243
495	5276589	8.69658	136.925	34.5	1	3	1.1491	1.1159	1.1647	1.1165	1.1453	1.1613	1.1455	1.1239	1.14	1.1402	0.0089	0.0243	0.0245	0.0237	0.0051	0.0211	0.0053	0.0163	0.0002
267	3892548	8.74384	124.875	23.8333	1	3	0.8937	0.892	0.899	0.8437	0.9051	0.9234	0.9092	0.9139	0.9342	0.9016	0.0079	0.0096	0.0026	0.0579	0.0035	0.0218	0.0076	0.0123	0.0326
500	5312851	8.80205	141	45.25	1	3	1.3801	1.2791	1.39	1.2841	1.3407	1.3519	1.3313	1.2864	1.355	1.3332	0.0469	0.0541	0.0568	0.0491	0.0075	0.0187	0.0019	0.0468	0.0218
277	3943084	8.85342	129	27	1	3	0.973	0.963	0.9829	0.9001	0.9804	0.9982	0.9836	0.9796	1.045	0.9784	0.0054	0.0154	0.0045	0.0783	0.002	0.0198	0.0052	0.0012	0.0666
490	5263278	8.88219	135.333	25.1667	1	3	0.9275	0.9676	0.9349	0.963	0.9621	0.9824	0.9727	0.9948	0.9808	0.9651	0.0376	0.0025	0.0302	0.0021	0.003	0.0173	0.0076	0.0297	0.0157
213	3503225	8.89041	137.25	33.875	1	3	1.135	1.1092	1.1504	1.0137	1.1352	1.1516	1.1364	1.1179	1.1275	1.1196	0.0154	0.0104	0.0308	0.1059	0.0156	0.032	0.0168	0.0017	0.0079
14	1870554	8.93219	134.75	25.125	1	3	0.9265	0.9639	0.9338	0.8869	0.9596	0.9798	0.9698	0.9907	0.9794	0.9545	0.028	0.0094	0.0207	0.0676	0.0051	0.0253	0.0153	0.0362	0.0249
91	2511628	9.07671	134	24.5	1	3	0.9107	0.9498	0.917	0.8757	0.9446	0.9649	0.955	0.9781	0.9575	0.9393	0.0286	0.0105	0.0223	0.0636	0.0053	0.0256	0.0157	0.0388	0.0182
346	4468752	9.08493	141	47.75	1	3	1.4309	1.3087	1.4374	1.1845	1.38	1.3898	1.3676	1.3184	1.405	1.358	0.0729	0.0493	0.0794	0.1735	0.022	0.0318	0.0096	0.0396	0.047
92	2513037	9.18562	147.125	44.125	1	3	1.3569	1.3052	1.3681	1.1631	1.3451	1.3587	1.3429	1.3094	1.3325	1.3202	0.0367	0.015	0.0479	0.1571	0.0249	0.0385	0.0227	0.0108	0.0123
225	3598207	9.20548	127.5	23.625	1	3	0.8884	0.9021	0.8933	0.8469	0.9082	0.9274	0.9147	0.9273	0.9269	0.9039	0.0155	0.0018	0.0106	0.057	0.0043	0.0235	0.0108	0.0234	0.023
24	1933171	9.21735	127	28.3333	1	3	1.0054	0.9718	1.0169	0.9136	0.9999	1.0166	0.9998	0.9845	1.0917	1	0.0054	0.0282	0.0169	0.0864	0.0001	0.0166	0.0002	0.0155	0.0917
566	5823352	9.2226	132.25	26.25	1	3	0.9545	0.9688	0.9634	0.9664	0.9752	0.9943	0.982	0.9898	1.0188	0.9792	0.0247	0.0104	0.0158	0.0128	0.004	0.0151	0.0028	0.0106	0.0396
181	3279026	9.23836	128.75	25.75	1	3	0.9421	0.9424	0.9503	0.8816	0.955	0.9734	0.9596	0.9621	1.0013	0.952	0.0099	0.0096	0.0017	0.0704	0.003	0.0214	0.0076	0.0101	0.0493
298	4082936	9.31233	139.5	32	1	3	1.092	1.0955	1.1066	0.9953	1.108	1.126	1.1136	1.1077	1.09	1.0927	0.0007	0.0028	0.0139	0.0974	0.0153	0.0333	0.0209	0.015	0.0027
599	6501199	9.32534	129.5	30.25	1	3	1.0511	1.0134	1.0644	1.0149	1.0438	1.0601	1.0431	1.0243	1.055	1.0411	0.01	0.0277	0.0233	0.0262	0.0027	0.019	0.002	0.0168	0.0139
369	4576578	9.3274	132.5	26	1	3	0.9483	0.9662	0.9569	0.8944	0.971	0.9902	0.9782	0.9882	1.01	0.967	0.0187	0.0008	0.0101	0.0726	0.004	0.0232	0.0112	0.0212	0.043
492	5265602	9.38904	127.2	22.75	1	3	0.8658	0.8863	0.8692	0.8838	0.8892	0.9086	0.8966	0.9142	0.8963	0.89	0.0242	0.0037	0.0208	0.0062	0.0008	0.0186	0.0066	0.0242	0.0063
148	3050200	9.45753	128.5	24.625	1	3	0.9139	0.9234	0.9204	0.8644	0.9316	0.9505	0.9375	0.9462	0.9619	0.9277	0.0138	0.0043	0.0073	0.0633	0.0039	0.0228	0.0098	0.0185	0.0342
1	909885	9.60068	142	30	1	3	1.0452	1.0797	1.0583	0.9746	1.0778	1.0975	1.0878	1.0973	1.15	1.0742	0.029	0.0055	0.0159	0.0996	0.0036	0.0233	0.0136	0.0231	0.0758
104	2592828	9.75274	137.5	33.25	1	3	1.1208	1.1019	1.1359	1.0064	1.1247	1.1415	1.1269	1.1115	1.115	1.1094	0.0114	0.0075	0.0265	0.103	0.0153	0.0321	0.0175	0.0021	0.0056
345	4462755	9.77534	83.5	12	1	3	0.558	0.4977	0.5392	0.5448	0.5335	0.5473	0.5276	0.5101	0.52	0.5309	0.0271	0.0332	0.0083	0.0139	0.0026	0.0164	0.0033	0.0208	0.0109
537	5616186	9.88288	132.25	27.375	1	3	0.9822	0.9862	0.9925	0.9845	0.9975	1.016	1.0028	1.0042	1.0581	1.0027	0.0205	0.0165	0.0102	0.0182	0.0052	0.0133	0.0001	0.0015	0.0554
3	1300153	9.89315	134	24.5	1	3	0.9107	0.9498	0.917	0.8757	0.9446	0.9649	0.955	0.9781	0.9575	0.9393	0.0286	0.0105	0.0223	0.0636	0.0053	0.0256	0.0157	0.0388	0.0182
601	6503211	9.90411	135	27.5	1	3	0.9852	1.003	0.9957	1.0001	1.0081	1.0272	1.0155	1.0226	1.0625	1.0133	0.0281	0.0103	0.0176	0.0132	0.0052	0.0139	0.0022	0.0093	0.0492
392	4752224	9.96301	139.5	38.25	1	3	1.2322	1.1818	1.2476	1.1833	1.2196	1.2343	1.2175	1.1877	1.215	1.2132	0.019	0.0314	0.0344	0.0299	0.0064	0.0211	0.0043	0.0255	0.0018
135	2981889	9.96438	127.25	27.5	1	3	0.9852	0.9609	0.9957	0.9027	0.9848	1.0019	0.9859	0.9753	1.0625	0.9839	0.0013	0.023	0.0118	0.0812	0.0009	0.018	0.002	0.0086	0.0786
526	5533421	10	135	30.5	1	3	1.057	1.0481	1.0705	1.0471	1.0659	1.0835	1.0695	1.061	1.06	1.0625	0.0055	0.0144	0.008	0.0154	0.0034	0.021	0.007	0.0015	0.0025
639	6632984	10.0183	140	32.5	1	3	1.1036	1.1056	1.1184	1.1034	1.1189	1.1368	1.1242	1.1171	1.1	1.1142	0.0106	0.0086	0.0042	0.0108	0.0047	0.0226	0.01	0.0029	0.0142
491	5264480	10.1772	147.667	30.6667	1	3	1.0609	1.1211	1.0746	1.114	1.1077	1.1284	1.1216	1.1404	1.0633	1.1036	0.0427	0.0175	0.029	0.0104	0.0041	0.0248	0.018	0.0368	0.0403
353	4494439	10.2527	139	37.5	1	3	1.2158	1.1688	1.2314	1.0633	1.205	1.2199	1.2033	1.175	1.2	1.187	0.0288	0.0182	0.0444	0.1237	0.018	0.0329	0.0163	0.012	0.013
351	4483866	10.2712	136.5	29.625	1	3	1.0363	1.0436	1.0491	0.9557	1.0539	1.0723	1.0598	1.059	1.1369	1.0518	0.0155	0.0082	0.0027	0.0961	0.0021	0.0205	0.008	0.0072	0.0851
290	4020652	10.3543	144	47.6667	1	3	1.4293	1.3279	1.4358	1.1926	1.3903	1.401	1.3808	1.3356	1.4033	1.3663	0.063	0.0384	0.0695	0.1737	0.024	0.0347	0.0145	0.0307	0.037
259	3868452	10.4749	148	37.5	1	3	1.2158	1.2232	1.2314	1.0878	1.2353	1.2527	1.2416	1.2299	1.2	1.2131	0.0027	0.0101	0.0183	0.1253	0.0222	0.0396	0.0285	0.0168	0.0131
559	5768540	10.4966	142.75	40.375	1	3	1.278	1.2296	1.2924	1.2307	1.2671	1.2815	1.2653	1.2347	1.2575	1.2597	0.0183	0.0301	0.0327	0.029	0.0074	0.0218	0.0056	0.025	0.0022
28	1966728	10.5267	141.125	31.625	1	3	1.0833	1.0992	1.0976	0.9945	1.1061	1.1247	1.1134	1.1128	1.0825	1.0905	0.0072	0.0087	0.0071	0.096	0.0156	0.0342	0.0229	0.0223	0.008
410	4842338	10.5671	133	24	1	3	0.898	0.9364	0.9035	0.9322	0.9314	0.9517	0.9416	0.9656	0.94	0.9334	0.0354	0.003	0.0299	0.0012	0.002	0.0183	0.0082	0.0322	0.0066
432	4913233	10.5911	142.75	35.25	1	3	1.166	1.1607	1.1816	1.1587	1.1779	1.1951	1.1823	1.1691	1.155	1.1718	0.0058	0.0111	0.0098	0.0131	0.0061	0.0233	0.0105	0.0027	0.0168
635	6626859	10.6082	150	39.625	1	3	1.2619	1.2644	1.2768	1.2613	1.2793	1.2961	1.2849	1.2693	1.2425	1.2707	0.0088	0.0063	0.0061	0.0094	0.0086	0.0254	0.0142	0.0014	0.0282
116	2739918	10.6484	153.333	68	1	3	1.8136	1.6162	1.7658	1.4189	1.7254	1.7272	1.7019	1.6528	1.81	1.6924	0.1212	0.0762	0.0734	0.2735	0.033	0.0348	0.0095	0.0396	0.1176
74	2332069	10.7445	139.5	31.25	1	3	1.0746	1.0845	1.0887	0.9853	1.094	1.1124	1.1004	1.0981	1.075	1.0792	0.0046	0.0053	0.0095	0.0939	0.0148	0.0332	0.0212	0.0189	0.0042
133	2975298	10.7534	127.667	24	1	3	0.898	0.9091	0.9035	0.853	0.9164	0.9354	0.9226	0.9331	0.94	0.9123	0.0143	0.0032	0.0088	0.0593	0.0041	0.0231	0.0103	0.0208	0.0277
625	6588134	10.7534	148.667	48.6667	1	3	1.4494	1.371	1.4543	1.3736	1.4238	1.4352	1.4177	1.3769	1.4233	1.4139	0.0355	0.0429	0.0404	0.0403	0.0099	0.0213	0.0038	0.037	0.0094
19	1903282	10.7938	139.75	28.625	1	3	1.0125	1.0462	1.0242	0.9499	1.0443	1.0641	1.0541	1.066	1.1019	1.0403	0.0278	0.0059	0.0161	0.0904	0.004	0.0238	0.0138	0.0257	0.0616
679	6887638	10.8411	145	45	1	3	1.3749	1.3023	1.3852	1.3049	1.3516	1.3641	1.3463	1.3076	1.35	1.343	0.0319	0.0407	0.0422	0.0381	0.0086	0.0211	0.0033	0.0354	0.007
361	4541776	10.8582	139.75	44.5	1	3	1.3646	1.2619	1.3755	1.1458	1.324	1.3353	1.3143	1.2692	1.34	1.3034	0.0612	0.0415	0.0721	0.1576	0.0206	0.0319	0.0109	0.0342	0.0366
337	4420681	11.0527	153	43.625	1	3	1.3465	1.3362	1.3583	1.174	1.3578	1.3733	1.3616	1.3388	1.3225	1.3299	0.0166	0.0063	0.0284	0.1559	0.0279	0.0434	0.0317	0.0089	0.0074
571	5839896	11.0527	152.625	49.75	1	3	1.471	1.4105	1.4741	1.4115	1.4558	1.4678	1.4523	1.4149	1.445	1.4448	0.0262	0.0343	0.0293	0.0333	0.011	0.023	0.0075	0.0299	0.0002
587	5920584	11.0671	130	27.5	1	3	0.9852	0.9759	0.9957	0.9754	0.9932	1.011	0.9965	0.9921	1.0625	0.9986	0.0134	0.0227	0.0029	0.0232	0.0054	0.0124	0.0021	0.0065	0.0639
387	4721713	11.0767	140.75	32.5	1	3	1.1036	1.1099	1.1184	1.1073	1.1213	1.1393	1.1272	1.1217	1.1	1.1165	0.0129	0.0066	0.0019	0.0092	0.0048	0.0228	0.0107	0.0052	0.0165
66	2243997	11.0776	141.667	31.6667	1	3	1.0843	1.1029	1.0986	0.9964	1.1086	1.1273	1.1163	1.1166	1.0833	1.0927	0.0084	0.0102	0.0059	0.0963	0.0159	0.0346	0.0236	0.0239	0.0094
661	6733645	11.4877	138.5	33.25	1	3	1.1208	1.1077	1.1359	1.1067	1.1279	1.145	1.131	1.1176	1.115	1.123	0.0022	0.0153	0.0129	0.0163	0.0049	0.022	0.008	0.0054	0.008
342	4436926	11.4904	142	32.25	1	3	1.0978	1.1134	1.1125	1.0051	1.1206	1.1391	1.1279	1.1261	1.095	1.1041	0.0063	0.0093	0.0084	0.099	0.0165	0.035	0.0238	0.022	0.0091
261	3872281	11.6267	134	24.75	1	3	0.917	0.9539	0.9237	0.8795	0.9498	0.97	0.9598	0.9813	0.9663	0.9446	0.0276	0.0093	0.0209	0.0651	0.0052	0.0254	0.0152	0.0367	0.0217
352	4492968	11.6329	142	29	1	3	1.0214	1.0642	1.0336	0.9607	1.0583	1.0785	1.0695	1.0845	1.115	1.054	0.0326	0.0102	0.0204	0.0933	0.0043	0.0245	0.0155	0.0305	0.061
622	6570526	11.811	143.333	36	1	3	1.1827	1.1746	1.1984	1.1728	1.1933	1.2102	1.1972	1.1822	1.17	1.1868	0.0041	0.0122	0.0116	0.014	0.0065	0.0234	0.0104	0.0046	0.0168
232	3628622	11.863	148	36.5	1	3	1.1938	1.2092	1.2095	1.0753	1.2175	1.2354	1.225	1.2171	1.18	1.1959	0.0021	0.0133	0.0136	0.1206	0.0216	0.0395	0.0291	0.0212	0.0159
112	2686017	12.1333	145	30	1	4	1.0452	1.0961	1.0583	0.982	1.0868	1.1072	1.0992	1.1156	1.15	1.0823	0.0371	0.0138	0.024	0.1003	0.0045	0.0249	0.0169	0.0333	0.0677
283	3957052	12.1719	157.25	41.25	1	4	1.2966	1.331	1.3105	1.1579	1.3319	1.3498	1.3423	1.3343	1.275	1.3033	0.0067	0.0277	0.0072	0.1454	0.0286	0.0465	0.039	0.031	0.0283
602	6510920	12.2521	158	39	1	4	1.2484	1.3041	1.2636	1.2963	1.2948	1.314	1.3083	1.3101	1.23	1.2855	0.0371	0.0186	0.0219	0.0108	0.0093	0.0285	0.0228	0.0246	0.0555
360	4538509	12.3397	148	39.375	1	4	1.2565	1.2488	1.2715	1.1106	1.2682	1.2846	1.2723	1.2539	1.2375	1.2449	0.0116	0.0039	0.0266	0.1343	0.0233	0.0397	0.0274	0.009	0.0074
382	4665117	12.4185	145	36.75	1	4	1.1993	1.1949	1.215	1.1927	1.2121	1.2291	1.2166	1.202	1.185	1.2052	0.0059	0.0103	0.0098	0.0125	0.0069	0.0239	0.0114	0.0032	0.0202
82	2435913	12.5041	139.5	30.75	1	4	1.0629	1.0771	1.0766	0.9786	1.0846	1.1032	1.0916	1.0917	1.065	1.0701	0.0072	0.007	0.0065	0.0915	0.0145	0.0331	0.0215	0.0216	0.0051
398	4775191	12.5616	161	48.5	1	4	1.446	1.4504	1.4513	1.446	1.4668	1.4818	1.4728	1.45	1.42	1.4539	0.0079	0.0035	0.0026	0.0079	0.0129	0.0279	0.0189	0.0039	0.0339
142	3015332	12.5699	164	58.25	1	4	1.6352	1.589	1.6189	1.3613	1.6305	1.641	1.629	1.5931	1.615	1.5903	0.0449	0.0013	0.0286	0.229	0.0402	0.0507	0.0387	0.0028	0.0247
444	4980963	12.5767	167.75	52	1	4	1.5153	1.5391	1.5141	1.5326	1.5478	1.5627	1.5566	1.536	1.49	1.5327	0.0174	0.0064	0.0186	0.0001	0.0151	0.03	0.0239	0.0033	0.0427
275	3941792	12.6096	164	64.125	1	4	1.7439	1.6552	1.7097	1.4181	1.717	1.7241	1.7092	1.6683	1.7325	1.6753	0.0686	0.0201	0.0344	0.2572	0.0417	0.0488	0.0339	0.007	0.0572
667	6758430	12.689	139	28	1	4	0.9974	1.0323	1.0085	1.0278	1.0298	1.0497	1.0398	1.0534	1.08	1.0354	0.038	0.0031	0.0269	0.0076	0.0056	0.0143	0.0044	0.018	0.0446
163	3166545	12.7274	142	35	1	4	1.1604	1.1528	1.176	1.0406	1.171	1.1881	1.175	1.1613	1.15	1.1528	0.0076	0	0.0232	0.1122	0.0182	0.0353	0.0222	0.0085	0.0028
592	6000199	12.8171	155	34.375	1	4	1.1463	1.219	1.1618	1.2102	1.2007	1.2215	1.2166	1.2326	1.1375	1.194	0.0477	0.025	0.0322	0.0162	0.0067	0.0275	0.0226	0.0386	0.0565
440	4958667	12.8329	160	42	1	4	1.3125	1.3582	1.3258	1.3509	1.3542	1.3724	1.3663	1.3607	1.29	1.3434	0.0309	0.0148	0.0176	0.0075	0.0108	0.029	0.0229	0.0173	0.0534
183	3281520	12.8418	150	31.25	1	4	1.0746	1.1431	1.0887	1.0116	1.1259	1.147	1.1411	1.1621	1.075	1.1077	0.0331	0.0354	0.019	0.0961	0.0182	0.0393	0.0334	0.0544	0.0327
653	6679834	12.8596	160.25	61.45	1	4	1.6948	1.5984	1.6692	1.6012	1.6628	1.6704	1.6539	1.6112	1.679	1.649	0.0458	0.0506	0.0202	0.0478	0.0138	0.0214	0.0049	0.0378	0.03
187	3301383	12.863	139	31.8333	1	4	1.0882	1.0902	1.1026	0.9918	1.1034	1.1213	1.1087	1.1025	1.0867	1.0884	0.0002	0.0018	0.0142	0.0966	0.015	0.0329	0.0203	0.0141	0.0017
644	6645702	12.8685	142	34.75	1	4	1.1547	1.1492	1.1703	1.1474	1.1665	1.1837	1.1708	1.1581	1.145	1.1606	0.0059	0.0114	0.0097	0.0132	0.0059	0.0231	0.0102	0.0025	0.0156
122	2837909	12.9425	160.25	44.75	1	4	1.3698	1.3969	1.3803	1.2069	1.402	1.4189	1.4114	1.3974	1.345	1.3698	0	0.0271	0.0105	0.1629	0.0322	0.0491	0.0416	0.0276	0.0248
439	4948315	12.9671	162.6	54.875	1	4	1.5711	1.5396	1.5634	1.5375	1.5736	1.5856	1.5743	1.5414	1.5475	1.5593	0.0118	0.0197	0.0041	0.0218	0.0143	0.0263	0.015	0.0179	0.0118
497	5293413	12.9863	154.333	47.8333	1	4	1.4326	1.3984	1.4389	1.3974	1.4317	1.4452	1.432	1.4008	1.4067	1.4204	0.0122	0.022	0.0185	0.023	0.0113	0.0248	0.0116	0.0196	0.0137
533	5565003	12.9867	140.929	33.1	1	4	1.1173	1.1196	1.1324	1.1172	1.1329	1.1507	1.1383	1.1304	1.112	1.1279	0.0106	0.0083	0.0045	0.0107	0.005	0.0228	0.0104	0.0025	0.0159
472	5137195	13.1822	163.25	76.25	1	4	1.9576	1.7757	1.8767	1.784	1.8812	1.8812	1.8595	1.8189	1.975	1.8678	0.0898	0.0921	0.0089	0.0838	0.0134	0.0134	0.0083	0.0489	0.1072
316	4278792	13.4411	156	41.875	1	4	1.3098	1.3318	1.3232	1.1619	1.3385	1.3557	1.3471	1.3347	1.2875	1.31	0.0002	0.0218	0.0132	0.1481	0.0285	0.0457	0.0371	0.0247	0.0225
393	4754560	13.5534	169	57.5	1	4	1.6211	1.615	1.6068	1.6104	1.6386	1.6509	1.643	1.614	1.6	1.6222	0.0011	0.0072	0.0154	0.0118	0.0164	0.0287	0.0208	0.0082	0.0222
60	2196458	13.8151	157.75	49.25	1	4	1.461	1.4385	1.465	1.2499	1.467	1.4807	1.469	1.4398	1.435	1.434	0.027	0.0045	0.031	0.1841	0.033	0.0467	0.035	0.0058	0.001
384	4713455	13.8475	160	62.6667	1	4	1.7172	1.61	1.6878	1.6135	1.6793	1.6862	1.6689	1.6252	1.7033	1.6657	0.0515	0.0557	0.0221	0.0522	0.0136	0.0205	0.0032	0.0405	0.0376
658	6706123	13.8959	155	34.5	1	4	1.1491	1.2208	1.1647	1.2121	1.203	1.2238	1.2188	1.2342	1.14	1.1963	0.0472	0.0245	0.0316	0.0158	0.0067	0.0275	0.0225	0.0379	0.0563
293	4038072	13.9116	168.5	48	1	4	1.436	1.4925	1.442	1.2662	1.4852	1.5025	1.4989	1.4894	1.41	1.447	0.011	0.0455	0.005	0.1808	0.0382	0.0555	0.0519	0.0424	0.037
634	6620046	13.9199	157.25	53.75	1	4	1.5494	1.4895	1.5443	1.49	1.5357	1.5468	1.5323	1.4943	1.525	1.523	0.0264	0.0335	0.0213	0.033	0.0127	0.0238	0.0093	0.0287	0.002
445	4988722	13.9279	175	60.3333	1	4	1.6742	1.6906	1.6519	1.6837	1.7049	1.7174	1.7126	1.6869	1.6567	1.6865	0.0123	0.0041	0.0346	0.0028	0.0184	0.0309	0.0261	0.0004	0.0298
35	2021176	13.9979	157.5	40	1	4	1.27	1.3152	1.2846	1.1435	1.3109	1.3295	1.3229	1.3199	1.25	1.2829	0.0129	0.0323	0.0017	0.1394	0.028	0.0466	0.04	0.037	0.0329
673	6816971	14	140	35	1	4	1.1604	1.141	1.176	1.1403	1.1644	1.181	1.1667	1.1491	1.15	1.1587	0.0017	0.0177	0.0173	0.0184	0.0057	0.0223	0.008	0.0096	0.0087
288	4007561	14.1836	151.95	43.25	1	4	1.3387	1.3247	1.3508	1.1668	1.3478	1.3632	1.3511	1.3276	1.315	1.3206	0.0181	0.0041	0.0302	0.1538	0.0272	0.0426	0.0305	0.007	0.0056
519	5474734	14.2075	157.25	45.375	1	4	1.3826	1.386	1.3924	1.3821	1.402	1.4177	1.4078	1.3871	1.3575	1.3906	0.008	0.0046	0.0018	0.0085	0.0114	0.0271	0.0172	0.0035	0.0331
527	5534428	14.2075	171	59.25	1	4	1.654	1.6497	1.6348	1.6448	1.673	1.6849	1.6776	1.6486	1.635	1.6558	0.0018	0.0061	0.021	0.011	0.0172	0.0291	0.0218	0.0072	0.0208
646	6648465	14.2315	161.525	50.875	1	4	1.4932	1.4837	1.4942	1.4802	1.5069	1.5208	1.5108	1.4836	1.4675	1.4934	0.0002	0.0097	0.0008	0.0132	0.0135	0.0274	0.0174	0.0098	0.0259
107	2627123	14.2356	156.75	40.125	1	4	1.2727	1.3124	1.2872	1.143	1.3106	1.3289	1.3218	1.3169	1.2525	1.2829	0.0102	0.0295	0.0043	0.1399	0.0277	0.046	0.0389	0.034	0.0304
367	4565875	14.274	141	35.5	1	4	1.1716	1.1538	1.1873	1.0442	1.1766	1.1932	1.1792	1.1616	1.16	1.1586	0.013	0.0048	0.0287	0.1144	0.018	0.0346	0.0206	0.003	0.0014
477	5166296	14.3274	173	63.375	1	4	1.7302	1.712	1.6985	1.7078	1.7427	1.7529	1.7451	1.7136	1.7175	1.7245	0.0057	0.0125	0.026	0.0167	0.0182	0.0284	0.0206	0.0109	0.007
234	3652668	14.3623	156.375	41.625	1	4	1.3046	1.3307	1.3181	1.16	1.3355	1.3529	1.3447	1.3338	1.2825	1.307	0.0024	0.0237	0.0111	0.147	0.0285	0.0459	0.0377	0.0268	0.0245
385	4719936	14.4849	159	45.75	1	4	1.3903	1.4021	1.3996	1.3973	1.4144	1.4303	1.4215	1.4026	1.365	1.4026	0.0123	0.0005	0.003	0.0053	0.0118	0.0277	0.0189	0	0.0376
409	4834259	14.5315	162	48	1	4	1.436	1.4505	1.442	1.4452	1.4622	1.4777	1.4697	1.4497	1.41	1.4492	0.0132	0.0013	0.0072	0.004	0.013	0.0285	0.0205	0.0005	0.0392
253	3797540	14.6205	159	39.25	1	4	1.2538	1.3137	1.2689	1.1382	1.3025	1.3219	1.3166	1.3194	1.235	1.2745	0.0207	0.0392	0.0056	0.1363	0.028	0.0474	0.0421	0.0449	0.0395
561	5773139	14.6575	174	45.5	1	4	1.3852	1.4933	1.3948	1.4798	1.4615	1.4817	1.483	1.4909	1.36	1.4478	0.0626	0.0455	0.053	0.032	0.0137	0.0339	0.0352	0.0431	0.0878
137	2999954	14.7144	175	52	1	4	1.5153	1.5871	1.5141	1.3281	1.5739	1.5909	1.5899	1.5802	1.49	1.5299	0.0146	0.0572	0.0158	0.2018	0.044	0.061	0.06	0.0503	0.0399
616	6546396	14.758	171.667	49.6667	1	4	1.4693	1.5349	1.4726	1.5248	1.5239	1.5412	1.5389	1.53	1.4433	1.5088	0.0395	0.0261	0.0362	0.016	0.0151	0.0324	0.0301	0.0212	0.0655
318	4281999	14.763	174	68	1	4	1.8136	1.7714	1.7658	1.4854	1.8141	1.822	1.8129	1.7789	1.81	1.7638	0.0498	0.0076	0.002	0.2784	0.0503	0.0582	0.0491	0.0151	0.0462
																平方和	0.242788	0.29043	0.169948	1.34435	0.0376122	0.208189	0.0579831	0.193033	0.395334
																均方误差MSE	0.000624134	0.000746607	0.000436884	0.00345591	9.66894e-05	0.00053519	0.000149057	0.00049623	0.00101628
																均方根误差RMSE	0.0249827	0.0273241	0.0209018	0.058787	0.00983307	0.0231342	0.0122089	0.0222762	0.0318792

## Sheet: 仅女性
NO.	Patient num	Age(y)	Height(cm)	Weight(kg)	Gender(male=1;female=0)	age group(1=1-3;2=3-6;3=7-12;4=13-18)	F1	F2	F3	F4	F5	F6	F7	F8	F9	mean BSA	F1 ABS error	F2 ABS error	F3 ABS error	F4 ABS error	F5 ABS error	F6 ABS error	F7 ABS error	F8 ABS error	F9 ABS error
620	6565220	1.12123	75.625	8.875	0	1	0.4527	0.4075	0.4298	0.4122	0.4361	0.4494	0.4318	0.422	0.4106	0.428	0.0247	0.0205	0.0018	0.0158	0.0081	0.0214	0.0038	0.006	0.0174
118	2769079	1.35982	78	8.5	0	1	0.4393	0.4091	0.4162	0.4591	0.4314	0.4453	0.4291	0.4317	0.3975	0.4288	0.0105	0.0197	0.0126	0.0303	0.0026	0.0165	0.0003	0.0029	0.0313
381	4658785	1.37466	78	11.875	0	1	0.5539	0.4716	0.535	0.4788	0.5164	0.5289	0.5072	0.4749	0.5156	0.5091	0.0448	0.0375	0.0259	0.0303	0.0073	0.0198	0.0019	0.0342	0.0065
32	1998556	1.38995	77	10	0	1	0.4918	0.4343	0.47	0.4896	0.4684	0.4815	0.4625	0.4448	0.45	0.4659	0.0259	0.0316	0.0041	0.0237	0.0025	0.0156	0.0034	0.0211	0.0159
120	2806972	1.41164	75.5	8.875	0	1	0.4527	0.407	0.4298	0.4621	0.4358	0.4491	0.4314	0.4213	0.4106	0.4333	0.0194	0.0263	0.0035	0.0288	0.0025	0.0158	0.0019	0.012	0.0227
557	5766302	1.42603	76.25	10.25	0	1	0.5003	0.4358	0.4788	0.4418	0.4728	0.4856	0.4659	0.4434	0.4588	0.4648	0.0355	0.029	0.014	0.023	0.008	0.0208	0.0011	0.0214	0.006
534	5574171	1.47945	78	9.16667	0	1	0.463	0.4225	0.4403	0.4268	0.4492	0.4629	0.4457	0.4402	0.4208	0.4413	0.0217	0.0188	0.001	0.0145	0.0079	0.0216	0.0044	0.0011	0.0205
618	6557750	1.48082	73.5	8.7	0	1	0.4465	0.3958	0.4235	0.4009	0.4266	0.4395	0.4215	0.4068	0.4045	0.4184	0.0281	0.0226	0.0051	0.0175	0.0082	0.0211	0.0031	0.0116	0.0139
20	1920761	1.51233	80.5	9.75	0	1	0.4832	0.4437	0.4612	0.4922	0.4702	0.4843	0.4669	0.463	0.4413	0.4673	0.0159	0.0236	0.0061	0.0249	0.0029	0.017	0.0004	0.0043	0.026
657	6706005	1.53425	80	8.25	0	1	0.4303	0.4115	0.4071	0.4142	0.4288	0.4432	0.4282	0.4407	0.3888	0.4214	0.0089	0.0099	0.0143	0.0072	0.0074	0.0218	0.0068	0.0193	0.0326
81	2423660	1.54429	75.3333	8	0	1	0.4211	0.3888	0.398	0.4418	0.4118	0.4253	0.4092	0.409	0.38	0.4094	0.0117	0.0206	0.0114	0.0324	0.0024	0.0159	0.0002	0.0004	0.0294
322	4298475	1.62603	80	10	0	1	0.4918	0.4465	0.47	0.4964	0.4755	0.4893	0.4714	0.4631	0.45	0.4727	0.0191	0.0262	0.0027	0.0237	0.0028	0.0166	0.0013	0.0096	0.0227
651	6666849	1.66301	81	11.75	0	1	0.5499	0.4825	0.5307	0.4886	0.5212	0.5345	0.5142	0.4916	0.5113	0.5138	0.0361	0.0313	0.0169	0.0252	0.0074	0.0207	0.0004	0.0222	0.0025
659	6723177	1.69726	82.5	10.5	0	1	0.5087	0.4662	0.4876	0.4705	0.4941	0.5083	0.4905	0.4848	0.4675	0.4865	0.0222	0.0203	0.0011	0.016	0.0076	0.0218	0.004	0.0017	0.019
542	5636473	1.72055	79.5	9.875	0	1	0.4875	0.4421	0.4656	0.4468	0.4711	0.4849	0.467	0.4585	0.4456	0.4632	0.0243	0.0211	0.0024	0.0164	0.0079	0.0217	0.0038	0.0047	0.0176
505	5363806	1.75137	80.75	11.875	0	1	0.5539	0.4836	0.535	0.4899	0.5235	0.5367	0.5161	0.4917	0.5156	0.5162	0.0377	0.0326	0.0188	0.0263	0.0073	0.0205	0.0001	0.0245	0.0006
228	3599759	1.7989	86.8	12.2	0	1	0.5644	0.5155	0.546	0.5564	0.5466	0.5611	0.5424	0.5327	0.527	0.5436	0.0208	0.0281	0.0024	0.0128	0.003	0.0175	0.0012	0.0109	0.0166
607	6524832	1.89954	80.3333	10.1667	0	1	0.4975	0.451	0.4759	0.4557	0.4806	0.4944	0.4763	0.4673	0.4558	0.4727	0.0248	0.0217	0.0032	0.017	0.0079	0.0217	0.0036	0.0054	0.0169
175	3263925	1.96644	79.5	11.75	0	1	0.5499	0.476	0.5307	0.5304	0.5173	0.5303	0.5094	0.4825	0.5113	0.5153	0.0346	0.0393	0.0154	0.0151	0.002	0.015	0.0059	0.0328	0.004
305	4166398	1.99041	83	12.25	0	1	0.566	0.4999	0.5477	0.5484	0.5381	0.5517	0.5314	0.5102	0.5288	0.5358	0.0302	0.0359	0.0119	0.0126	0.0023	0.0159	0.0044	0.0256	0.007
281	3948426	2.01096	78	9.16667	0	1	0.463	0.4225	0.4403	0.474	0.4492	0.4629	0.4457	0.4402	0.4208	0.4465	0.0165	0.024	0.0062	0.0275	0.0027	0.0164	0.0008	0.0063	0.0257
46	2111274	2.01575	88	13.25	0	1	0.5975	0.5392	0.5811	0.5791	0.5745	0.5888	0.5691	0.5535	0.5638	0.5719	0.0256	0.0327	0.0092	0.0072	0.0026	0.0169	0.0028	0.0184	0.0081
485	5222782	2.06096	84.75	12.625	0	1	0.5779	0.5141	0.5603	0.5198	0.5515	0.5653	0.5452	0.5257	0.5419	0.5446	0.0333	0.0305	0.0157	0.0248	0.0069	0.0207	0.0006	0.0189	0.0027
541	5630300	2.10205	80.875	9.5	0	1	0.4746	0.4403	0.4523	0.4442	0.4646	0.4788	0.462	0.462	0.4325	0.4568	0.0178	0.0165	0.0045	0.0126	0.0078	0.022	0.0052	0.0052	0.0243
21	1920848	2.12511	89	11.6667	0	1	0.5472	0.5151	0.5279	0.5509	0.5389	0.5541	0.5371	0.5393	0.5083	0.5354	0.0118	0.0203	0.0075	0.0155	0.0035	0.0187	0.0017	0.0039	0.0271
200	3428093	2.16644	89.75	13.875	0	1	0.6168	0.5578	0.6017	0.5948	0.5935	0.608	0.5881	0.5722	0.5856	0.591	0.0258	0.0332	0.0107	0.0038	0.0025	0.017	0.0029	0.0188	0.0054
247	3752064	2.23356	89	13.25	0	1	0.5975	0.5437	0.5811	0.5815	0.5771	0.5916	0.5723	0.5596	0.5638	0.5742	0.0233	0.0305	0.0069	0.0073	0.0029	0.0174	0.0019	0.0146	0.0104
36	2021695	2.24384	85	11	0	1	0.5254	0.4859	0.505	0.5284	0.5127	0.5273	0.5096	0.5064	0.485	0.5095	0.0159	0.0236	0.0045	0.0189	0.0032	0.0178	0.0001	0.0031	0.0245
235	3655899	2.30205	83.75	11.25	0	1	0.5336	0.4853	0.5136	0.5306	0.5159	0.5301	0.5116	0.502	0.4938	0.5129	0.0207	0.0276	0.0007	0.0177	0.003	0.0172	0.0013	0.0109	0.0191
450	5004044	2.31416	85	10.5	0	1	0.5087	0.4764	0.4876	0.4799	0.5	0.5148	0.4979	0.5	0.4675	0.4925	0.0162	0.0161	0.0049	0.0126	0.0075	0.0223	0.0054	0.0075	0.025
161	3164624	2.35753	86	10.5	0	1	0.5087	0.4804	0.4876	0.5203	0.5024	0.5173	0.5008	0.5061	0.4675	0.499	0.0097	0.0186	0.0114	0.0213	0.0034	0.0183	0.0018	0.0071	0.0315
270	3904973	2.3589	89	15	0	1	0.6508	0.5731	0.6381	0.613	0.6169	0.6306	0.609	0.582	0.625	0.6154	0.0354	0.0423	0.0227	0.0024	0.0015	0.0152	0.0064	0.0334	0.0096
106	2607828	2.36849	91	13.625	0	1	0.6091	0.5591	0.5935	0.5932	0.591	0.6059	0.5869	0.5766	0.5769	0.588	0.0211	0.0289	0.0055	0.0052	0.003	0.0179	0.0011	0.0114	0.0111
87	2480109	2.3863	87.25	11.225	0	1	0.5328	0.4994	0.5127	0.5381	0.5237	0.5387	0.5216	0.523	0.4929	0.5203	0.0125	0.0209	0.0076	0.0178	0.0034	0.0184	0.0013	0.0027	0.0274
179	3269265	2.39041	85.875	11.5	0	1	0.5418	0.4988	0.5222	0.5405	0.5272	0.5418	0.5238	0.5181	0.5025	0.5241	0.0177	0.0253	0.0019	0.0164	0.0031	0.0177	0.0003	0.006	0.0216
83	2455185	2.39384	87	11.625	0	1	0.5459	0.5059	0.5264	0.5456	0.5331	0.5478	0.53	0.5266	0.5069	0.5298	0.0161	0.0239	0.0034	0.0158	0.0033	0.018	0.0002	0.0032	0.0229
282	3953479	2.43973	91.875	14	0	1	0.6206	0.5695	0.6058	0.6022	0.602	0.6169	0.5977	0.5867	0.59	0.599	0.0216	0.0295	0.0068	0.0032	0.003	0.0179	0.0013	0.0123	0.009
321	4283540	2.45479	89	13	0	1	0.5897	0.5393	0.5728	0.5768	0.5712	0.5859	0.5669	0.5564	0.555	0.5682	0.0215	0.0289	0.0046	0.0086	0.003	0.0177	0.0013	0.0118	0.0132
586	5917811	2.5	90	14.375	0	1	0.632	0.5674	0.618	0.5731	0.6056	0.6199	0.5995	0.5801	0.6031	0.5999	0.0321	0.0325	0.0181	0.0268	0.0057	0.02	0.0004	0.0198	0.0032
589	5935555	2.50411	85.25	12.875	0	1	0.5858	0.5206	0.5687	0.5264	0.5586	0.5725	0.5522	0.5319	0.5506	0.5519	0.0339	0.0313	0.0168	0.0255	0.0067	0.0206	0.0003	0.02	0.0013
502	5348422	2.59452	92	16	0	1	0.6803	0.6034	0.6698	0.6098	0.6471	0.6611	0.6394	0.6131	0.66	0.6427	0.0376	0.0393	0.0271	0.0329	0.0044	0.0184	0.0033	0.0296	0.0173
593	6029723	2.59521	83.5	12.375	0	1	0.57	0.5043	0.5519	0.5102	0.5424	0.556	0.5358	0.5149	0.5331	0.5354	0.0346	0.0311	0.0165	0.0252	0.007	0.0206	0.0004	0.0205	0.0023
125	2918170	2.66575	85.5	12	0	1	0.558	0.5063	0.5392	0.5495	0.5385	0.5528	0.5339	0.5223	0.52	0.5356	0.0224	0.0293	0.0036	0.0139	0.0029	0.0172	0.0017	0.0133	0.0156
650	6663870	2.66575	93	14	0	1	0.6206	0.5746	0.6058	0.5788	0.6049	0.62	0.6014	0.5936	0.59	0.5989	0.0217	0.0243	0.0069	0.0201	0.006	0.0211	0.0025	0.0053	0.0089
395	4758639	2.73881	85	14.5	0	1	0.6358	0.5464	0.622	0.5539	0.5948	0.6078	0.5851	0.5512	0.6075	0.5894	0.0464	0.043	0.0326	0.0355	0.0054	0.0184	0.0043	0.0382	0.0181
417	4868988	2.74658	93	13.5	0	1	0.6052	0.5658	0.5894	0.5696	0.5932	0.6086	0.5906	0.5872	0.5725	0.5869	0.0183	0.0211	0.0025	0.0173	0.0063	0.0217	0.0037	0.0003	0.0144
377	4643995	2.75616	91.75	12.5	0	1	0.5739	0.5422	0.5561	0.5736	0.5661	0.5816	0.5644	0.5668	0.5375	0.5625	0.0114	0.0203	0.0064	0.0111	0.0036	0.0191	0.0019	0.0043	0.025
7	1817050	2.77808	92.75	15.25	0	1	0.6582	0.5947	0.6461	0.6266	0.6327	0.6472	0.6268	0.6081	0.6338	0.6305	0.0277	0.0358	0.0156	0.0039	0.0022	0.0167	0.0037	0.0224	0.0033
567	5833706	2.79452	92.6667	14.5	0	1	0.6358	0.5817	0.622	0.5865	0.6155	0.6304	0.6109	0.598	0.6075	0.6098	0.026	0.0281	0.0122	0.0233	0.0057	0.0206	0.0011	0.0118	0.0023
98	2587243	2.79589	93	12.5	0	1	0.5739	0.5476	0.5561	0.5764	0.5691	0.5849	0.5683	0.5744	0.5375	0.5654	0.0085	0.0178	0.0093	0.011	0.0037	0.0195	0.0029	0.009	0.0279
227	3599611	2.79932	94.25	13.25	0	1	0.5975	0.5668	0.5811	0.5937	0.5904	0.6061	0.589	0.5916	0.5638	0.5867	0.0108	0.0199	0.0056	0.007	0.0037	0.0194	0.0023	0.0049	0.0229
45	2082861	2.80731	95	13.8333	0	1	0.6155	0.5806	0.6003	0.6064	0.6061	0.6218	0.6042	0.6037	0.5842	0.6025	0.013	0.0219	0.0022	0.0039	0.0036	0.0193	0.0017	0.0012	0.0183
420	4873983	2.8411	89	11.5	0	1	0.5418	0.5119	0.5222	0.5152	0.5348	0.55	0.5332	0.5372	0.5025	0.5276	0.0142	0.0157	0.0054	0.0124	0.0072	0.0224	0.0056	0.0096	0.0251
532	5564578	2.89247	89	10.375	0	1	0.5045	0.49	0.4832	0.4922	0.506	0.5217	0.5065	0.5228	0.4631	0.4989	0.0056	0.0089	0.0157	0.0067	0.0071	0.0228	0.0076	0.0239	0.0358
343	4437889	2.89498	75.6667	11.5	0	1	0.5418	0.4551	0.5222	0.5163	0.5014	0.5136	0.4916	0.4559	0.5025	0.5	0.0418	0.0449	0.0222	0.0163	0.0014	0.0136	0.0084	0.0441	0.0025
147	3049013	2.89863	96.375	17.875	0	1	0.7341	0.6541	0.7277	0.6797	0.6997	0.7138	0.6918	0.6638	0.7256	0.6989	0.0352	0.0448	0.0288	0.0192	0.0008	0.0149	0.0071	0.0351	0.0267
535	5576601	2.89954	96	15.5	0	1	0.6656	0.614	0.654	0.6185	0.647	0.6622	0.6429	0.6311	0.6425	0.642	0.0236	0.028	0.012	0.0235	0.005	0.0202	0.0009	0.0109	0.0005
370	4580454	2.91233	90	14	0	1	0.6206	0.5611	0.6058	0.5977	0.5971	0.6115	0.5916	0.5753	0.59	0.5945	0.0261	0.0334	0.0113	0.0032	0.0026	0.017	0.0029	0.0192	0.0045
406	4830181	2.98995	91.7667	12.6667	0	1	0.5792	0.5454	0.5617	0.5488	0.5702	0.5856	0.5682	0.569	0.5433	0.5635	0.0157	0.0181	0.0018	0.0147	0.0067	0.0221	0.0047	0.0055	0.0202
248	3759952	3.00274	91.5	12.25	0	2	0.566	0.5365	0.5477	0.5681	0.5594	0.5749	0.558	0.5621	0.5288	0.5557	0.0103	0.0192	0.008	0.0124	0.0037	0.0192	0.0023	0.0064	0.0269
438	4948015	3.04041	105	15.125	0	2	0.6545	0.6484	0.6421	0.6492	0.6616	0.6791	0.6642	0.6812	0.6294	0.6566	0.0021	0.0082	0.0145	0.0074	0.005	0.0225	0.0076	0.0246	0.0272
562	5781789	3.05662	94.8333	14.8333	0	2	0.6458	0.5973	0.6328	0.6016	0.6288	0.6441	0.6251	0.6155	0.6192	0.6233	0.0225	0.026	0.0095	0.0217	0.0055	0.0208	0.0018	0.0078	0.0041
223	3584654	3.06164	99	19.875	0	2	0.7894	0.6978	0.7873	0.718	0.7487	0.7624	0.7393	0.7054	0.7956	0.7493	0.0401	0.0515	0.038	0.0313	0.0006	0.0131	0.01	0.0439	0.0463
462	5089340	3.09589	96.75	13.625	0	2	0.6091	0.5845	0.5935	0.5871	0.6055	0.6217	0.6051	0.6117	0.5769	0.5995	0.0096	0.015	0.006	0.0124	0.006	0.0222	0.0056	0.0122	0.0226
555	5737094	3.11164	91.75	11.875	0	2	0.5539	0.5305	0.535	0.5332	0.5507	0.5664	0.5501	0.5588	0.5156	0.5438	0.0101	0.0133	0.0088	0.0106	0.0069	0.0226	0.0063	0.015	0.0282
627	6594843	3.11438	101.5	16.625	0	2	0.6985	0.6586	0.6893	0.662	0.6869	0.7029	0.6846	0.6791	0.6819	0.6826	0.0159	0.024	0.0067	0.0206	0.0043	0.0203	0.002	0.0035	0.0007
579	5869510	3.11918	98.25	16.625	0	2	0.6985	0.6432	0.6893	0.6479	0.6781	0.6933	0.6736	0.6592	0.6819	0.6739	0.0246	0.0307	0.0154	0.026	0.0042	0.0194	0.0003	0.0147	0.008
218	3554000	3.1411	90.25	12.5	0	2	0.5739	0.5358	0.5561	0.5702	0.5624	0.5776	0.5598	0.5576	0.5375	0.559	0.0149	0.0232	0.0029	0.0112	0.0034	0.0186	0.0008	0.0014	0.0215
203	3471399	3.1863	92.25	11.25	0	2	0.5336	0.5205	0.5136	0.5495	0.536	0.5522	0.5369	0.5538	0.4938	0.5322	0.0014	0.0117	0.0186	0.0173	0.0038	0.02	0.0047	0.0216	0.0384
340	4435660	3.23973	94	13.375	0	2	0.6014	0.5679	0.5852	0.5955	0.5927	0.6084	0.591	0.5917	0.5681	0.5891	0.0123	0.0212	0.0039	0.0064	0.0036	0.0193	0.0019	0.0026	0.021
320	4282640	3.26644	99	16.375	0	2	0.6913	0.6426	0.6816	0.6613	0.6746	0.6901	0.6711	0.6606	0.6731	0.6718	0.0195	0.0292	0.0098	0.0105	0.0028	0.0183	0.0007	0.0112	0.0013
94	2514639	3.30959	100.267	18.1667	0	2	0.7423	0.6778	0.7365	0.6943	0.7169	0.7319	0.7113	0.6913	0.7358	0.7154	0.0269	0.0376	0.0211	0.0211	0.0015	0.0165	0.0041	0.0241	0.0204
245	3720571	3.43151	90	12.375	0	2	0.57	0.5324	0.5519	0.5672	0.5587	0.5739	0.5562	0.5545	0.5331	0.5553	0.0147	0.0229	0.0034	0.0119	0.0034	0.0186	0.0009	0.0008	0.0222
78	2367527	3.45205	92	13	0	2	0.5897	0.5524	0.5728	0.5838	0.5788	0.5941	0.5764	0.5747	0.555	0.5753	0.0144	0.0229	0.0025	0.0085	0.0035	0.0188	0.0011	0.0006	0.0203
278	3943511	3.45479	98.1	16.5	0	2	0.6949	0.6405	0.6854	0.6612	0.6749	0.6901	0.6705	0.6567	0.6775	0.6724	0.0225	0.0319	0.013	0.0112	0.0025	0.0177	0.0019	0.0157	0.0051
422	4875158	3.48767	102	15.5	0	2	0.6656	0.6415	0.654	0.6438	0.6628	0.6794	0.6627	0.6677	0.6425	0.6578	0.0078	0.0163	0.0038	0.014	0.005	0.0216	0.0049	0.0099	0.0153
624	6581221	3.51027	95	15.75	0	2	0.673	0.6135	0.6619	0.6186	0.6499	0.6647	0.6447	0.6282	0.6513	0.6451	0.0279	0.0316	0.0168	0.0265	0.0048	0.0196	0.0004	0.0169	0.0062
138	3001853	3.52877	101.333	21	0	2	0.8197	0.7265	0.8198	0.7412	0.7783	0.7921	0.7688	0.734	0.835	0.7795	0.0402	0.053	0.0403	0.0383	0.0012	0.0126	0.0107	0.0455	0.0555
233	3638587	3.55	99.25	15.625	0	2	0.6693	0.6311	0.658	0.6488	0.6584	0.6744	0.6563	0.6525	0.6469	0.6551	0.0142	0.024	0.0029	0.0063	0.0033	0.0193	0.0012	0.0026	0.0082
400	4781752	3.56438	95	18	0	2	0.7376	0.6493	0.7315	0.6563	0.6983	0.712	0.6892	0.657	0.73	0.6957	0.0419	0.0464	0.0358	0.0394	0.0026	0.0163	0.0065	0.0387	0.0343
610	6533195	3.59726	94	15	0	2	0.6508	0.5963	0.6381	0.6011	0.6304	0.6454	0.6258	0.6125	0.625	0.625	0.0258	0.0287	0.0131	0.0239	0.0054	0.0204	0.0008	0.0125	0
465	5094105	3.60068	92	11.5	0	2	0.5418	0.5244	0.5222	0.5266	0.5418	0.5578	0.5421	0.5555	0.5025	0.535	0.0068	0.0106	0.0128	0.0084	0.0068	0.0228	0.0071	0.0205	0.0325
330	4349658	3.60685	100.75	17	0	2	0.7093	0.6613	0.7009	0.6762	0.6931	0.7088	0.6898	0.6793	0.695	0.6904	0.0189	0.0291	0.0105	0.0142	0.0027	0.0184	0.0006	0.0111	0.0046
467	5108156	3.61301	96.75	15.25	0	2	0.6582	0.6132	0.6461	0.6172	0.6434	0.6589	0.6402	0.6325	0.6338	0.6381	0.0201	0.0249	0.008	0.0209	0.0053	0.0208	0.0021	0.0056	0.0043
128	2935495	3.62671	96.625	12.875	0	2	0.5858	0.5701	0.5687	0.5918	0.5871	0.6036	0.5879	0.6013	0.5506	0.583	0.0028	0.0129	0.0143	0.0088	0.0041	0.0206	0.0049	0.0183	0.0324
655	6692375	3.66918	98.25	15.125	0	2	0.6545	0.6179	0.6421	0.6212	0.6444	0.6603	0.6425	0.64	0.6294	0.6392	0.0153	0.0213	0.0029	0.018	0.0052	0.0211	0.0033	0.0008	0.0098
619	6562854	3.67055	91.625	13	0	2	0.5897	0.5508	0.5728	0.5546	0.5778	0.5931	0.5752	0.5724	0.555	0.5713	0.0184	0.0205	0.0015	0.0167	0.0065	0.0218	0.0039	0.0011	0.0163
544	5668995	3.68562	95.875	15.25	0	2	0.6582	0.6091	0.6461	0.6135	0.641	0.6563	0.6373	0.6271	0.6338	0.6358	0.0224	0.0267	0.0103	0.0223	0.0052	0.0205	0.0015	0.0087	0.002
496	5281795	3.72123	90.75	14.125	0	2	0.6244	0.5666	0.6098	0.5718	0.6019	0.6165	0.5967	0.5815	0.5944	0.596	0.0284	0.0294	0.0138	0.0242	0.0059	0.0205	0.0007	0.0145	0.0016
326	4327546	3.73219	100.5	14.5	0	2	0.6358	0.6169	0.622	0.6314	0.6357	0.6524	0.6362	0.6458	0.6075	0.6315	0.0043	0.0146	0.0095	0.0001	0.0042	0.0209	0.0047	0.0143	0.024
165	3169460	3.76164	97	14	0	2	0.6206	0.5924	0.6058	0.6141	0.6151	0.6312	0.6142	0.618	0.59	0.6113	0.0093	0.0189	0.0055	0.0028	0.0038	0.0199	0.0029	0.0067	0.0213
460	5072171	3.76233	94.25	12.75	0	2	0.5818	0.5576	0.5645	0.5602	0.5783	0.5943	0.5778	0.5852	0.5463	0.5718	0.01	0.0142	0.0073	0.0116	0.0065	0.0225	0.006	0.0134	0.0255
159	3154876	3.81187	101	14.8333	0	2	0.6458	0.6252	0.6328	0.6387	0.6447	0.6614	0.6451	0.6531	0.6192	0.6407	0.0051	0.0155	0.0079	0.002	0.004	0.0207	0.0044	0.0124	0.0215
8	1818367	3.8274	94	13	0	2	0.5897	0.5611	0.5728	0.5884	0.5837	0.5996	0.5826	0.5869	0.555	0.58	0.0097	0.0189	0.0072	0.0084	0.0037	0.0196	0.0026	0.0069	0.025
189	3302704	3.85822	100	14.125	0	2	0.6244	0.6079	0.6098	0.6233	0.6255	0.6423	0.6264	0.6379	0.5944	0.6213	0.0031	0.0134	0.0115	0.002	0.0042	0.021	0.0051	0.0166	0.0269
257	3842470	3.86301	97.875	15.125	0	2	0.6545	0.6162	0.6421	0.6367	0.6435	0.6593	0.6413	0.6377	0.6294	0.6401	0.0144	0.0239	0.002	0.0034	0.0034	0.0192	0.0012	0.0024	0.0107
212	3491702	3.86438	72	19.5	0	2	0.7792	0.5495	0.7763	0.6347	0.6531	0.66	0.6245	0.5359	0.7825	0.6662	0.113	0.1167	0.1101	0.0315	0.0131	0.0062	0.0417	0.1303	0.1163
17	1901305	3.9137	97.5	13.5	0	2	0.6052	0.5855	0.5894	0.6058	0.6044	0.6208	0.6047	0.6147	0.5725	0.6003	0.0049	0.0148	0.0109	0.0055	0.0041	0.0205	0.0044	0.0144	0.0278
33	2002828	3.92603	104	15.8333	0	2	0.6755	0.6565	0.6646	0.6636	0.6756	0.6925	0.6763	0.6842	0.6542	0.6714	0.0041	0.0149	0.0068	0.0078	0.0042	0.0211	0.0049	0.0128	0.0172
324	4324281	3.99041	101.75	15.5	0	2	0.6656	0.6404	0.654	0.6525	0.6621	0.6787	0.6619	0.6662	0.6425	0.6582	0.0074	0.0178	0.0042	0.0057	0.0039	0.0205	0.0037	0.008	0.0157
481	5191935	4.01575	100	17.775	0	2	0.7313	0.6703	0.7247	0.6753	0.7078	0.7229	0.7027	0.6846	0.7221	0.7046	0.0267	0.0343	0.0201	0.0293	0.0032	0.0183	0.0019	0.02	0.0175
612	6534683	4.02192	105	17.8	0	2	0.732	0.6948	0.7254	0.6979	0.7222	0.7385	0.7205	0.7154	0.723	0.7189	0.0131	0.0241	0.0065	0.021	0.0033	0.0196	0.0016	0.0035	0.0041
421	4874498	4.10959	100	17	0	2	0.7093	0.6577	0.7009	0.662	0.6911	0.7065	0.6872	0.6747	0.695	0.6872	0.0221	0.0295	0.0137	0.0252	0.0039	0.0193	0	0.0125	0.0078
371	4581156	4.12123	102	17.25	0	2	0.7164	0.6714	0.7086	0.6834	0.702	0.7178	0.6991	0.6901	0.7038	0.6992	0.0172	0.0278	0.0094	0.0158	0.0028	0.0186	0.0001	0.0091	0.0046
180	3269313	4.13014	96	13.875	0	2	0.6168	0.5857	0.6017	0.6095	0.6096	0.6255	0.6083	0.6103	0.5856	0.6059	0.0109	0.0202	0.0042	0.0036	0.0037	0.0196	0.0024	0.0044	0.0203
359	4522176	4.15959	98.25	16.25	0	2	0.6876	0.637	0.6776	0.6573	0.6698	0.6852	0.666	0.6544	0.6688	0.6671	0.0205	0.0301	0.0105	0.0098	0.0027	0.0181	0.0011	0.0127	0.0017
164	3167455	4.17329	97.25	12.75	0	2	0.5818	0.5704	0.5645	0.5907	0.5855	0.6022	0.5869	0.6035	0.5463	0.5813	0.0005	0.0109	0.0168	0.0094	0.0042	0.0209	0.0056	0.0222	0.035
471	5133025	4.20913	107	16.6667	0	2	0.6997	0.685	0.6906	0.6863	0.7023	0.7196	0.7038	0.7131	0.6833	0.6982	0.0015	0.0132	0.0076	0.0119	0.0041	0.0214	0.0056	0.0149	0.0149
332	4374908	4.2411	100.667	15.5	0	2	0.6656	0.6354	0.654	0.6499	0.6593	0.6756	0.6584	0.6596	0.6425	0.6556	0.01	0.0202	0.0016	0.0057	0.0037	0.02	0.0028	0.004	0.0131
156	3149273	4.26654	95.8571	15.6429	0	2	0.6699	0.6157	0.6586	0.641	0.6498	0.6649	0.6454	0.6321	0.6475	0.6472	0.0227	0.0315	0.0114	0.0062	0.0026	0.0177	0.0018	0.0151	0.0003
379	4653995	4.3105	101.8	16	0	2	0.6803	0.6493	0.6698	0.6614	0.6736	0.69	0.6726	0.6729	0.66	0.67	0.0103	0.0207	0.0002	0.0086	0.0036	0.02	0.0026	0.0029	0.01
416	4858713	4.33516	97	17.1667	0	2	0.714	0.646	0.7061	0.6516	0.6864	0.701	0.6801	0.6585	0.7008	0.6827	0.0313	0.0367	0.0234	0.0311	0.0037	0.0183	0.0026	0.0242	0.0181
51	2134282	4.35342	105.5	19.8333	0	2	0.7883	0.73	0.786	0.7341	0.7669	0.7823	0.7624	0.7445	0.7942	0.7654	0.0229	0.0354	0.0206	0.0313	0.0015	0.0169	0.003	0.0209	0.0288
652	6676526	4.35616	99.5	14.625	0	2	0.6396	0.6147	0.626	0.6172	0.6361	0.6525	0.6358	0.6413	0.6119	0.6306	0.009	0.0159	0.0046	0.0134	0.0055	0.0219	0.0052	0.0107	0.0187
286	3975145	4.40959	109	17	0	2	0.7093	0.7001	0.7009	0.6957	0.7151	0.7327	0.7174	0.7296	0.695	0.7107	0.0014	0.0106	0.0098	0.015	0.0044	0.022	0.0067	0.0189	0.0157
489	5262450	4.43014	105	16.1667	0	2	0.6852	0.667	0.675	0.6687	0.6858	0.7028	0.6867	0.6945	0.6658	0.6813	0.0039	0.0143	0.0063	0.0126	0.0045	0.0215	0.0054	0.0132	0.0155
676	6843234	4.46575	106	17.5	0	2	0.7235	0.6946	0.7163	0.697	0.7183	0.735	0.7178	0.7177	0.7125	0.7148	0.0087	0.0202	0.0015	0.0178	0.0035	0.0202	0.003	0.0029	0.0023
608	6529237	4.47945	104	19	0	2	0.7655	0.7094	0.7615	0.7139	0.7452	0.7606	0.7409	0.7247	0.765	0.743	0.0225	0.0336	0.0185	0.0291	0.0022	0.0176	0.0021	0.0183	0.022
339	4432508	4.53151	100.05	16.125	0	2	0.684	0.6433	0.6737	0.6595	0.6718	0.6877	0.6694	0.6638	0.6644	0.6686	0.0154	0.0253	0.0051	0.0091	0.0032	0.0191	0.0008	0.0048	0.0042
671	6790709	4.53699	109.5	19	0	2	0.7655	0.7365	0.7615	0.7387	0.7605	0.7774	0.7602	0.7583	0.765	0.7582	0.0073	0.0217	0.0033	0.0195	0.0023	0.0192	0.002	0.0001	0.0068
153	3116170	4.55799	105.333	20.8333	0	2	0.8153	0.7446	0.815	0.7492	0.787	0.8019	0.7807	0.7563	0.8292	0.7866	0.0287	0.042	0.0284	0.0374	0.0004	0.0153	0.0059	0.0303	0.0426
600	6501930	4.5589	106	15.5	0	2	0.6656	0.6597	0.654	0.6605	0.6729	0.6905	0.6756	0.6921	0.6425	0.6682	0.0026	0.0085	0.0142	0.0077	0.0047	0.0223	0.0074	0.0239	0.0257
572	5853244	4.58836	107.875	18.875	0	2	0.762	0.7265	0.7577	0.7293	0.7534	0.7699	0.7521	0.7467	0.7606	0.7509	0.0111	0.0244	0.0068	0.0216	0.0025	0.019	0.0012	0.0042	0.0097
188	3301903	4.60479	103	16.375	0	2	0.6913	0.6614	0.6816	0.6708	0.6853	0.7017	0.6845	0.685	0.6731	0.6816	0.0097	0.0202	0	0.0108	0.0037	0.0201	0.0029	0.0034	0.0085
581	5879054	4.62192	103.333	17.6667	0	2	0.7282	0.6846	0.7214	0.6882	0.7147	0.7307	0.7121	0.7036	0.7183	0.7113	0.0169	0.0267	0.0101	0.0231	0.0034	0.0194	0.0008	0.0077	0.007
518	5464156	4.63562	109.25	17	0	2	0.7093	0.7013	0.7009	0.702	0.7157	0.7334	0.7183	0.7311	0.695	0.7119	0.0026	0.0106	0.011	0.0099	0.0038	0.0215	0.0064	0.0192	0.0169
424	4887142	4.65342	104	16	0	2	0.6803	0.6595	0.6698	0.6614	0.6794	0.6963	0.6799	0.6863	0.66	0.6748	0.0055	0.0153	0.005	0.0134	0.0046	0.0215	0.0051	0.0115	0.0148
246	3735817	4.7032	106	16.5	0	2	0.6949	0.6774	0.6854	0.68	0.6959	0.7131	0.697	0.7049	0.6775	0.6918	0.0031	0.0144	0.0064	0.0118	0.0041	0.0213	0.0052	0.0131	0.0143
606	6524473	4.72534	105	17.125	0	2	0.7128	0.6835	0.7048	0.686	0.7073	0.724	0.7067	0.7068	0.6994	0.7035	0.0093	0.02	0.0013	0.0175	0.0038	0.0205	0.0032	0.0033	0.0041
662	6735051	4.76438	114.375	20.375	0	2	0.803	0.783	0.8018	0.7843	0.8034	0.8208	0.8046	0.8056	0.8131	0.8022	0.0008	0.0192	0.0004	0.0179	0.0012	0.0186	0.0024	0.0034	0.0109
201	3443146	4.84726	106	18.75	0	2	0.7586	0.7153	0.754	0.718	0.7455	0.7616	0.743	0.7337	0.7563	0.7429	0.0157	0.0276	0.0111	0.0249	0.0026	0.0187	0.0001	0.0092	0.0134
617	6547911	4.87603	105.5	19.1	0	2	0.7682	0.7184	0.7644	0.7224	0.7515	0.7673	0.7482	0.7351	0.7685	0.7493	0.0189	0.0309	0.0151	0.0269	0.0022	0.018	0.0011	0.0142	0.0192
507	5397749	4.87945	114	21.6667	0	2	0.8374	0.8018	0.8388	0.8042	0.8293	0.846	0.8283	0.8198	0.8583	0.8293	0.0081	0.0275	0.0095	0.0251	0	0.0167	0.001	0.0095	0.029
510	5408381	4.91096	109.5	18.25	0	2	0.7446	0.724	0.739	0.7256	0.7442	0.7614	0.7451	0.7487	0.7388	0.7413	0.0033	0.0173	0.0023	0.0157	0.0029	0.0201	0.0038	0.0074	0.0025
569	5839815	4.92603	101	16.5	0	2	0.6949	0.6541	0.6854	0.6576	0.6827	0.6987	0.6804	0.6744	0.6775	0.6784	0.0165	0.0243	0.007	0.0208	0.0043	0.0203	0.002	0.004	0.0009
272	3919571	4.96027	106	16.75	0	2	0.7021	0.6818	0.6932	0.6844	0.7016	0.7186	0.7023	0.7081	0.6863	0.6976	0.0045	0.0158	0.0044	0.0132	0.004	0.021	0.0047	0.0105	0.0113
402	4792250	5.01438	104	16.125	0	2	0.684	0.6617	0.6737	0.6637	0.6822	0.6991	0.6825	0.6879	0.6644	0.6777	0.0063	0.016	0.004	0.014	0.0045	0.0214	0.0048	0.0102	0.0133
558	5766625	5.03562	106.5	15.125	0	2	0.6545	0.6551	0.6421	0.6554	0.6654	0.6832	0.6689	0.6904	0.6294	0.6605	0.006	0.0054	0.0184	0.0051	0.0049	0.0227	0.0084	0.0299	0.0311
211	3489714	5.04566	101.333	14.5	0	2	0.6358	0.6207	0.622	0.6333	0.6377	0.6547	0.6389	0.6508	0.6075	0.6335	0.0023	0.0128	0.0115	0.0002	0.0042	0.0212	0.0054	0.0173	0.026
494	5272141	5.04658	117	20.175	0	2	0.7976	0.7926	0.796	0.7927	0.8064	0.8245	0.8097	0.819	0.8061	0.805	0.0074	0.0124	0.009	0.0123	0.0014	0.0195	0.0047	0.014	0.0011
264	3885754	5.14384	114.5	20.25	0	2	0.7996	0.7816	0.7982	0.7629	0.8011	0.8186	0.8025	0.8048	0.8088	0.7976	0.002	0.016	0.0006	0.0347	0.0035	0.021	0.0049	0.0072	0.0112
297	4066779	5.16712	78	17.375	0	2	0.72	0.5544	0.7125	0.6221	0.6336	0.6433	0.6136	0.5453	0.7081	0.6392	0.0808	0.0848	0.0733	0.0171	0.0056	0.0041	0.0256	0.0939	0.0689
102	2591631	5.17877	113.5	19.75	0	2	0.786	0.7684	0.7836	0.7524	0.7877	0.8051	0.7891	0.7923	0.7913	0.784	0.002	0.0156	0.0004	0.0316	0.0037	0.0211	0.0051	0.0083	0.0073
204	3472629	5.19795	106.75	17.75	0	2	0.7306	0.7024	0.7239	0.7033	0.7258	0.7426	0.7255	0.7255	0.7213	0.7223	0.0083	0.0199	0.0016	0.019	0.0035	0.0203	0.0032	0.0032	0.001
117	2762606	5.33356	111	17.875	0	2	0.7341	0.7247	0.7277	0.7154	0.74	0.7577	0.7424	0.753	0.7256	0.7356	0.0015	0.0109	0.0079	0.0202	0.0044	0.0221	0.0068	0.0174	0.01
222	3571792	5.3411	108	18	0	2	0.7376	0.7126	0.7315	0.7104	0.7347	0.7517	0.7348	0.7363	0.73	0.7311	0.0065	0.0185	0.0004	0.0207	0.0036	0.0206	0.0037	0.0052	0.0011
294	4038574	5.3911	108.5	21.125	0	2	0.8231	0.7653	0.8234	0.7617	0.8022	0.8178	0.7979	0.7794	0.8394	0.8011	0.022	0.0358	0.0223	0.0394	0.0011	0.0167	0.0032	0.0217	0.0383
100	2589946	5.41575	108.75	19.625	0	2	0.7826	0.7429	0.7799	0.7389	0.7718	0.7881	0.77	0.7617	0.7869	0.7692	0.0134	0.0263	0.0107	0.0303	0.0026	0.0189	0.0008	0.0075	0.0177
408	4834132	5.43288	158	38	0	2	1.2267	1.2898	1.2422	1.2814	1.2768	1.2966	1.2914	1.2973	1.21	1.268	0.0413	0.0218	0.0258	0.0134	0.0088	0.0286	0.0234	0.0293	0.058
291	4020735	5.46644	108	17.75	0	2	0.7306	0.7083	0.7239	0.7062	0.7292	0.7463	0.7297	0.7331	0.7213	0.7254	0.0052	0.0171	0.0015	0.0192	0.0038	0.0209	0.0043	0.0077	0.0041
184	3285728	5.57945	115	20.75	0	2	0.8131	0.7922	0.8126	0.772	0.8131	0.8305	0.8142	0.8142	0.8263	0.8098	0.0033	0.0176	0.0028	0.0378	0.0033	0.0207	0.0044	0.0044	0.0165
269	3902633	5.62123	126	22	0	2	0.8462	0.8678	0.8482	0.8181	0.87	0.8895	0.8775	0.8973	0.87	0.865	0.0188	0.0028	0.0168	0.0469	0.005	0.0245	0.0125	0.0323	0.005
580	5878390	5.65616	112	18.95	0	2	0.7641	0.7478	0.76	0.7489	0.7663	0.7838	0.7678	0.7729	0.7633	0.7639	0.0002	0.0161	0.0039	0.015	0.0024	0.0199	0.0039	0.009	0.0006
656	6692576	5.74247	111.25	22	0	2	0.8462	0.7929	0.8482	0.7967	0.8281	0.8439	0.8245	0.8073	0.87	0.8287	0.0175	0.0358	0.0195	0.032	0.0006	0.0152	0.0042	0.0214	0.0413
372	4598221	5.7589	111	20	0	2	0.7928	0.7601	0.7909	0.7504	0.786	0.8028	0.7853	0.7802	0.8	0.7832	0.0096	0.0231	0.0077	0.0328	0.0028	0.0196	0.0021	0.003	0.0168
374	4602876	5.84658	108.5	19.25	0	2	0.7724	0.7356	0.7689	0.7322	0.7631	0.7796	0.7617	0.7554	0.7738	0.7603	0.0121	0.0247	0.0086	0.0281	0.0028	0.0193	0.0014	0.0049	0.0135
466	5095626	5.86918	109.5	16.5	0	2	0.6949	0.6936	0.6854	0.6938	0.705	0.7229	0.7084	0.7263	0.6775	0.7009	0.006	0.0073	0.0155	0.0071	0.0041	0.022	0.0075	0.0254	0.0234
669	6779039	6.02945	109.9	16.125	0	3	0.684	0.6887	0.6737	0.6884	0.6973	0.7155	0.7016	0.7239	0.6644	0.6931	0.0091	0.0044	0.0194	0.0047	0.0042	0.0224	0.0085	0.0308	0.0287
335	4416051	6.05685	116.75	20.75	0	3	0.8131	0.8009	0.8126	0.7763	0.818	0.8358	0.8203	0.8249	0.8263	0.8142	0.0011	0.0133	0.0016	0.0379	0.0038	0.0216	0.0061	0.0107	0.0121
362	4542232	6.06438	137	24.25	0	3	0.9044	0.961	0.9103	0.8789	0.9477	0.9689	0.9606	0.9932	0.9488	0.9415	0.0371	0.0195	0.0312	0.0626	0.0062	0.0274	0.0191	0.0517	0.0073
287	3993561	6.0758	115.333	22.3333	0	3	0.855	0.8191	0.8576	0.7974	0.8468	0.8635	0.8459	0.8365	0.8817	0.8448	0.0102	0.0257	0.0128	0.0474	0.002	0.0187	0.0011	0.0083	0.0369
27	1964185	6.12945	111.375	18.75	0	3	0.7586	0.7414	0.754	0.731	0.7602	0.7777	0.7616	0.7665	0.7563	0.7564	0.0022	0.015	0.0024	0.0254	0.0038	0.0213	0.0052	0.0101	0.0001
631	6609974	6.14521	112	19.6667	0	3	0.7838	0.7597	0.7812	0.7614	0.7817	0.7989	0.7822	0.782	0.7883	0.7799	0.0039	0.0202	0.0013	0.0185	0.0018	0.019	0.0023	0.0021	0.0084
251	3781177	6.21027	114	18.25	0	3	0.7446	0.7454	0.739	0.7287	0.7562	0.7745	0.7602	0.7761	0.7388	0.7515	0.0069	0.0061	0.0125	0.0228	0.0047	0.023	0.0087	0.0246	0.0127
375	4605193	6.26438	112	20.5	0	3	0.8063	0.7732	0.8054	0.7608	0.7994	0.8161	0.7986	0.7927	0.8175	0.7967	0.0096	0.0235	0.0087	0.0359	0.0027	0.0194	0.0019	0.004	0.0208
26	1962160	6.26986	109.625	16.25	0	3	0.6876	0.6897	0.6776	0.6839	0.6995	0.7176	0.7034	0.7238	0.6688	0.6947	0.0071	0.005	0.0171	0.0108	0.0048	0.0229	0.0087	0.0291	0.0259
428	4908737	6.30479	114	19.625	0	3	0.7826	0.7688	0.7799	0.7697	0.7863	0.804	0.7883	0.7937	0.7869	0.7845	0.0019	0.0157	0.0046	0.0148	0.0018	0.0195	0.0038	0.0092	0.0024
72	2315242	6.32055	119.25	22.875	0	3	0.8691	0.8477	0.8726	0.8154	0.8693	0.8867	0.8705	0.8673	0.9006	0.8666	0.0025	0.0189	0.006	0.0512	0.0027	0.0201	0.0039	0.0007	0.034
525	5528370	6.3863	114	21.3333	0	3	0.8286	0.7965	0.8293	0.7987	0.8224	0.8393	0.8219	0.8156	0.8467	0.8221	0.0065	0.0256	0.0072	0.0234	0.0003	0.0172	0.0002	0.0065	0.0246
217	3550279	6.39932	133	29.875	0	3	1.0423	1.0278	1.0553	0.9501	1.0478	1.0652	1.0506	1.0408	1.1456	1.0473	0.005	0.0195	0.008	0.0972	0.0005	0.0179	0.0033	0.0065	0.0983
545	5669149	6.44863	107.75	14.125	0	3	0.6244	0.6417	0.6098	0.6407	0.6443	0.6629	0.6502	0.6852	0.5944	0.6393	0.0149	0.0024	0.0295	0.0014	0.005	0.0236	0.0109	0.0459	0.0449
149	3065298	6.52146	113.333	19.3333	0	3	0.7747	0.7607	0.7713	0.7452	0.7782	0.7959	0.7802	0.7859	0.7767	0.7743	0.0004	0.0136	0.003	0.0291	0.0039	0.0216	0.0059	0.0116	0.0024
243	3701816	6.54452	116.25	22.375	0	3	0.8561	0.8244	0.8587	0.8003	0.8504	0.8673	0.85	0.8426	0.8831	0.8481	0.008	0.0237	0.0106	0.0478	0.0023	0.0192	0.0019	0.0055	0.035
501	5320103	6.58151	116.25	20.875	0	3	0.8164	0.8005	0.8162	0.8014	0.8192	0.8368	0.821	0.8234	0.8306	0.8184	0.002	0.0179	0.0022	0.017	0.0008	0.0184	0.0026	0.005	0.0122
310	4224079	6.59041	106.25	18	0	3	0.7376	0.7042	0.7315	0.7063	0.73	0.7465	0.7289	0.7256	0.73	0.7267	0.0109	0.0225	0.0048	0.0204	0.0033	0.0198	0.0022	0.0011	0.0033
499	5311187	6.63493	125.5	28.125	0	3	1.0004	0.9605	1.0116	0.9624	0.9913	1.0076	0.9902	0.9727	1.0844	0.9979	0.0025	0.0374	0.0137	0.0355	0.0066	0.0097	0.0077	0.0252	0.0865
614	6541887	6.64795	116	23.5	0	3	0.8852	0.8405	0.8899	0.8434	0.8724	0.8886	0.8702	0.8555	0.9225	0.8742	0.011	0.0337	0.0157	0.0308	0.0018	0.0144	0.004	0.0187	0.0483
62	2207468	6.67671	117	17.375	0	3	0.72	0.7439	0.7125	0.7204	0.7441	0.7635	0.7515	0.7832	0.7081	0.7386	0.0186	0.0053	0.0261	0.0182	0.0055	0.0249	0.0129	0.0446	0.0305
276	3942121	6.74795	113.5	26	0	3	0.9483	0.8636	0.9569	0.8457	0.9132	0.9275	0.9054	0.8723	1.01	0.9159	0.0324	0.0523	0.041	0.0702	0.0027	0.0116	0.0105	0.0436	0.0941
314	4262917	6.77123	120	26.75	0	3	0.9669	0.9102	0.9764	0.8734	0.9479	0.9636	0.9443	0.9215	1.0363	0.9489	0.018	0.0387	0.0275	0.0755	0.001	0.0147	0.0046	0.0274	0.0874
666	6757565	6.81164	112.5	23	0	3	0.8723	0.8146	0.8761	0.8186	0.8519	0.8675	0.8478	0.8278	0.905	0.8535	0.0188	0.0389	0.0226	0.0349	0.0016	0.014	0.0057	0.0257	0.0515
65	2228825	6.84247	120.5	23.75	0	3	0.8916	0.8679	0.8967	0.8316	0.8907	0.908	0.8916	0.8862	0.9313	0.8884	0.0032	0.0205	0.0083	0.0568	0.0023	0.0196	0.0032	0.0022	0.0429
486	5223185	6.85205	114.625	20	0	3	0.7928	0.7781	0.7909	0.779	0.7961	0.8137	0.798	0.8023	0.8	0.7945	0.0017	0.0164	0.0036	0.0155	0.0016	0.0192	0.0035	0.0078	0.0055
349	4481209	6.91438	110	16.25	0	3	0.6876	0.6914	0.6776	0.6848	0.7005	0.7187	0.7046	0.7261	0.6688	0.6956	0.008	0.0042	0.018	0.0108	0.0049	0.0231	0.009	0.0305	0.0268
244	3707975	6.93288	115	20.625	0	3	0.8097	0.7902	0.809	0.7701	0.8104	0.8279	0.8117	0.8126	0.8219	0.8071	0.0026	0.0169	0.0019	0.037	0.0033	0.0208	0.0046	0.0055	0.0148
632	6610544	7.1411	128.3	27.5	0	3	0.9852	0.9667	0.9957	0.9669	0.988	1.0054	0.99	0.9817	1.0625	0.9936	0.0084	0.0269	0.0021	0.0267	0.0056	0.0118	0.0036	0.0119	0.0689
131	2954191	7.15342	113.75	19.875	0	3	0.7894	0.7717	0.7873	0.755	0.791	0.8085	0.7925	0.7954	0.7956	0.7874	0.002	0.0157	0.0001	0.0324	0.0036	0.0211	0.0051	0.008	0.0082
239	3677685	7.28904	115.75	20.75	0	3	0.8131	0.7959	0.8126	0.7739	0.8152	0.8327	0.8168	0.8188	0.8263	0.8117	0.0014	0.0158	0.0009	0.0378	0.0035	0.021	0.0051	0.0071	0.0146
665	6757063	7.33973	110	18.5	0	3	0.7516	0.7306	0.7465	0.7322	0.7511	0.7683	0.7518	0.7549	0.7475	0.7483	0.0033	0.0177	0.0018	0.0161	0.0028	0.02	0.0035	0.0066	0.0008
365	4561578	7.34589	124.875	28.125	0	3	1.0004	0.957	1.0116	0.9052	0.9893	1.0055	0.9877	0.9688	1.0844	0.99	0.0104	0.033	0.0216	0.0848	0.0007	0.0155	0.0023	0.0212	0.0944
575	5864737	7.38562	111.375	19.375	0	3	0.7758	0.7518	0.7726	0.7536	0.7738	0.7909	0.7742	0.7745	0.7781	0.7717	0.0041	0.0199	0.0009	0.0181	0.0021	0.0192	0.0025	0.0028	0.0064
454	5039357	7.4274	120	20.5	0	3	0.8063	0.8128	0.8054	0.8118	0.8215	0.8403	0.8266	0.8415	0.8175	0.8204	0.0141	0.0076	0.015	0.0086	0.0011	0.0199	0.0062	0.0211	0.0029
626	6592007	7.44247	119	23.25	0	3	0.8788	0.8523	0.883	0.8538	0.8762	0.8933	0.8767	0.8706	0.9138	0.8776	0.0012	0.0253	0.0054	0.0238	0.0014	0.0157	0.0009	0.007	0.0362
255	3807509	7.44658	116	22.75	0	3	0.8658	0.829	0.8692	0.8054	0.8573	0.8739	0.8562	0.8459	0.8963	0.8554	0.0104	0.0264	0.0138	0.05	0.0019	0.0185	0.0008	0.0095	0.0409
93	2513444	7.55411	121.25	23.625	0	3	0.8884	0.8699	0.8933	0.8316	0.8903	0.9079	0.892	0.8891	0.9269	0.8877	0.0007	0.0178	0.0056	0.0561	0.0026	0.0202	0.0043	0.0014	0.0392
171	3239405	7.57169	127.333	19.5	0	3	0.7792	0.8307	0.7763	0.7802	0.8188	0.8397	0.8305	0.8734	0.7825	0.8124	0.0332	0.0183	0.0361	0.0322	0.0064	0.0273	0.0181	0.061	0.0299
615	6546316	7.63014	115.5	21.75	0	3	0.8396	0.8108	0.8412	0.8126	0.8354	0.8524	0.8354	0.8301	0.8613	0.8354	0.0042	0.0246	0.0058	0.0228	0	0.017	0	0.0053	0.0259
151	3101246	7.69178	123.75	23.375	0	3	0.882	0.8788	0.8864	0.834	0.8924	0.9107	0.8964	0.9012	0.9181	0.8889	0.0069	0.0101	0.0025	0.0549	0.0035	0.0218	0.0075	0.0123	0.0292
53	2140984	7.82466	121	25.25	0	3	0.9296	0.8935	0.9371	0.8548	0.922	0.9387	0.9212	0.9084	0.9838	0.921	0.0086	0.0275	0.0161	0.0662	0.001	0.0177	0.0002	0.0126	0.0628
419	4872514	7.83836	123	23.75	0	3	0.8916	0.8809	0.8967	0.881	0.8979	0.9159	0.9008	0.9014	0.9313	0.8997	0.0081	0.0188	0.003	0.0187	0.0018	0.0162	0.0011	0.0017	0.0316
54	2153157	7.93904	125.25	25	0	3	0.9233	0.9122	0.9304	0.8619	0.9297	0.9476	0.9326	0.9311	0.975	0.9271	0.0038	0.0149	0.0033	0.0652	0.0026	0.0205	0.0055	0.004	0.0479
603	6512578	8.02922	122	24	0	3	0.898	0.8796	0.9035	0.8803	0.9001	0.9176	0.9018	0.8985	0.94	0.9022	0.0042	0.0226	0.0013	0.0219	0.0021	0.0154	0.0004	0.0037	0.0378
328	4334330	8.07945	138	31	0	3	1.0688	1.0724	1.0826	0.9781	1.0846	1.1027	1.0901	1.0857	1.07	1.0706	0.0018	0.0018	0.012	0.0925	0.014	0.0321	0.0195	0.0151	0.0006
210	3488042	8.14064	124.667	24.1667	0	3	0.9022	0.8962	0.908	0.8481	0.9112	0.9294	0.9148	0.9169	0.9458	0.9081	0.0059	0.0119	0.0001	0.06	0.0031	0.0213	0.0067	0.0088	0.0377
547	5688309	8.16507	126	28	0	3	0.9974	0.9614	1.0085	0.963	0.9905	1.007	0.9899	0.9741	1.08	0.9969	0.0005	0.0355	0.0116	0.0339	0.0064	0.0101	0.007	0.0228	0.0831
680	6936001	8.40274	122	24.5	0	3	0.9107	0.8874	0.917	0.8884	0.9101	0.9274	0.9112	0.9049	0.9575	0.9127	0.002	0.0253	0.0043	0.0243	0.0026	0.0147	0.0015	0.0078	0.0448
197	3399951	8.41918	126	22.125	0	3	0.8495	0.8698	0.8517	0.8201	0.8727	0.8921	0.88	0.8989	0.8744	0.8677	0.0182	0.0021	0.016	0.0476	0.005	0.0244	0.0123	0.0312	0.0067
13	1869595	8.47808	130	29	0	3	1.0214	0.9982	1.0336	0.9305	1.0219	1.039	1.0233	1.0113	1.115	1.0216	0.0002	0.0234	0.012	0.0911	0.0003	0.0174	0.0017	0.0103	0.0934
155	3137841	8.50822	135.5	26	0	3	0.9483	0.982	0.9569	0.9017	0.9796	0.9996	0.9892	1.0065	1.01	0.9749	0.0266	0.0071	0.018	0.0732	0.0047	0.0247	0.0143	0.0316	0.0351
152	3114492	8.54178	128.125	29.875	0	3	1.0423	1.0003	1.0553	0.9374	1.0324	1.0486	1.0311	1.0111	1.1456	1.0338	0.0085	0.0335	0.0215	0.0964	0.0014	0.0148	0.0027	0.0227	0.1118
313	4237700	8.54886	127.667	25.8333	0	3	0.9442	0.938	0.9525	0.8801	0.9535	0.9715	0.9571	0.9565	1.0042	0.9508	0.0066	0.0128	0.0017	0.0707	0.0027	0.0207	0.0063	0.0057	0.0534
426	4901769	8.57945	123	22.25	0	3	0.8528	0.8568	0.8552	0.8558	0.867	0.8856	0.8719	0.8822	0.8788	0.8673	0.0145	0.0105	0.0121	0.0115	0.0003	0.0183	0.0046	0.0149	0.0115
16	1894551	8.60959	126.5	34	0	3	1.1378	1.0471	1.1532	0.9858	1.1012	1.1147	1.093	1.054	1.13	1.0908	0.047	0.0437	0.0624	0.105	0.0104	0.0239	0.0022	0.0368	0.0392
186	3290020	8.65753	130	26	0	3	0.9483	0.953	0.9569	0.8883	0.9637	0.9822	0.969	0.9729	1.01	0.9605	0.0122	0.0075	0.0036	0.0722	0.0032	0.0217	0.0085	0.0124	0.0495
556	5753682	8.74384	124.75	26	0	3	0.9483	0.9249	0.9569	0.9257	0.948	0.9653	0.9492	0.9409	1.01	0.9521	0.0038	0.0272	0.0048	0.0264	0.0041	0.0132	0.0029	0.0112	0.0579
364	4559261	8.74384	127.5	24.5	0	3	0.9107	0.9162	0.917	0.8601	0.9262	0.9449	0.9315	0.9385	0.9575	0.9225	0.0118	0.0063	0.0055	0.0624	0.0037	0.0224	0.009	0.016	0.035
585	5907666	8.74452	119.25	20.25	0	3	0.7996	0.8049	0.7982	0.8041	0.8141	0.8328	0.819	0.8337	0.8088	0.8128	0.0132	0.0079	0.0146	0.0087	0.0013	0.02	0.0062	0.0209	0.004
552	5723974	8.80959	132.75	27.625	0	3	0.9883	0.9928	0.9989	0.991	1.0039	1.0224	1.0093	1.0105	1.0669	1.0093	0.021	0.0165	0.0104	0.0183	0.0054	0.0131	0	0.0012	0.0576
265	3885943	9.05205	134.75	36	0	3	1.1827	1.1231	1.1984	1.0334	1.1644	1.179	1.1608	1.1299	1.17	1.1491	0.0336	0.026	0.0493	0.1157	0.0153	0.0299	0.0117	0.0192	0.0209
498	5298752	9.12603	122.75	24.25	0	3	0.9044	0.8874	0.9103	0.888	0.9073	0.9249	0.9093	0.9063	0.9488	0.9096	0.0052	0.0222	0.0007	0.0216	0.0023	0.0153	0.0003	0.0033	0.0392
347	4479057	9.1379	133	28.4667	0	3	1.0086	1.0069	1.0203	0.9308	1.021	1.0391	1.0255	1.0228	1.0963	1.019	0.0104	0.0121	0.0013	0.0882	0.002	0.0201	0.0065	0.0038	0.0773
231	3628382	9.23562	128	26	0	3	0.9483	0.9423	0.9569	0.8833	0.9577	0.9758	0.9615	0.9607	1.01	0.9552	0.0069	0.0129	0.0017	0.0719	0.0025	0.0206	0.0063	0.0055	0.0548
451	5015350	9.40639	153	26.6667	0	3	0.9648	1.084	0.9743	1.0719	1.042	1.066	1.0646	1.1217	1.0333	1.047	0.0822	0.037	0.0727	0.0249	0.005	0.019	0.0176	0.0747	0.0137
480	5189996	9.47123	133.5	29.625	0	3	1.0363	1.0269	1.0491	1.0261	1.0447	1.0623	1.0481	1.0407	1.1369	1.0523	0.016	0.0254	0.0032	0.0262	0.0076	0.01	0.0042	0.0116	0.0846
56	2179684	9.61096	147	37.5	0	3	1.2158	1.2172	1.2314	1.0851	1.232	1.2491	1.2374	1.2238	1.2	1.2102	0.0056	0.007	0.0212	0.1251	0.0218	0.0389	0.0272	0.0136	0.0102
383	4692111	9.95342	130.5	26.25	0	3	0.9545	0.9595	0.9634	0.9579	0.9701	0.9887	0.9755	0.9792	1.0188	0.9742	0.0197	0.0147	0.0108	0.0163	0.0041	0.0145	0.0013	0.005	0.0446
174	3253540	9.96986	139	32.5	0	3	1.1036	1.0999	1.1184	1.0006	1.1157	1.1333	1.1202	1.111	1.1	1.1003	0.0033	0.0004	0.0181	0.0997	0.0154	0.033	0.0199	0.0107	0.0003
548	5702485	10.0596	143.5	31.75	0	3	1.0862	1.1144	1.1006	1.11	1.1158	1.135	1.125	1.1289	1.085	1.1112	0.025	0.0032	0.0106	0.0012	0.0046	0.0238	0.0138	0.0177	0.0262
88	2481934	10.0749	128.667	32.8333	0	3	1.1112	1.0445	1.1262	0.9772	1.088	1.1027	1.0833	1.0522	1.1067	1.0769	0.0343	0.0324	0.0493	0.0997	0.0111	0.0258	0.0064	0.0247	0.0298
596	6051199	10.0911	135.75	27	0	3	0.973	0.9992	0.9829	0.9956	1.0004	1.02	1.009	1.0208	1.045	1.0051	0.0321	0.0059	0.0222	0.0095	0.0047	0.0149	0.0039	0.0157	0.0399
44	2080046	10.3205	124	23	0	3	0.8723	0.8741	0.8761	0.8289	0.8854	0.904	0.8901	0.8979	0.905	0.8815	0.0092	0.0074	0.0054	0.0526	0.0039	0.0225	0.0086	0.0164	0.0235
18	1902218	10.3541	132.5	34	0	3	1.1378	1.0829	1.1532	1.0024	1.1216	1.1367	1.1187	1.0906	1.13	1.1082	0.0296	0.0253	0.045	0.1058	0.0134	0.0285	0.0105	0.0176	0.0218
513	5424355	10.3836	152.25	42	0	3	1.3125	1.3102	1.3258	1.3071	1.3278	1.3439	1.3328	1.3134	1.29	1.3182	0.0057	0.008	0.0076	0.0111	0.0096	0.0257	0.0146	0.0048	0.0282
95	2516620	10.4548	135	31.6667	0	3	1.0843	1.065	1.0986	0.9792	1.0876	1.1046	1.0897	1.0759	1.0833	1.0743	0.01	0.0093	0.0243	0.0951	0.0133	0.0303	0.0154	0.0016	0.009
515	5437609	10.7582	143	32.75	0	3	1.1093	1.1264	1.1242	1.1228	1.133	1.1515	1.1406	1.1386	1.105	1.1279	0.0186	0.0015	0.0037	0.0051	0.0051	0.0236	0.0127	0.0107	0.0229
574	5864142	10.761	137	24	0	3	0.898	0.9568	0.9035	0.9506	0.9424	0.9637	0.9557	0.99	0.94	0.9445	0.0465	0.0123	0.041	0.0061	0.0021	0.0192	0.0112	0.0455	0.0045
25	1945410	10.8877	141.333	30	0	3	1.0452	1.076	1.0583	0.973	1.0758	1.0953	1.0853	1.0932	1.15	1.0725	0.0273	0.0035	0.0142	0.0995	0.0033	0.0228	0.0128	0.0207	0.0775
423	4885390	10.9137	145	46	0	3	1.3954	1.3145	1.4044	1.3177	1.3677	1.3796	1.3612	1.3204	1.37	1.359	0.0364	0.0445	0.0454	0.0413	0.0087	0.0206	0.0022	0.0386	0.011
623	6580999	11.1678	146.5	36.375	0	3	1.191	1.1986	1.2067	1.1954	1.2104	1.2279	1.2167	1.2064	1.1775	1.2034	0.0124	0.0048	0.0033	0.008	0.007	0.0245	0.0133	0.003	0.0259
458	5060322	11.4584	131.667	28	0	3	0.9974	0.9926	1.0085	0.9915	1.0079	1.0259	1.012	1.0087	1.08	1.0138	0.0164	0.0212	0.0053	0.0223	0.0059	0.0121	0.0018	0.0051	0.0662
168	3198451	11.6068	137.5	30.625	0	3	1.06	1.064	1.0736	0.9718	1.076	1.0942	1.0815	1.0779	1.0625	1.0624	0.0024	0.0016	0.0112	0.0906	0.0136	0.0318	0.0191	0.0155	0.0001
464	5091344	11.6644	135	29.75	0	3	1.0393	1.0371	1.0522	1.0356	1.0517	1.0697	1.0562	1.0514	1.1413	1.0594	0.0201	0.0223	0.0072	0.0238	0.0077	0.0103	0.0032	0.008	0.0819
285	3962446	11.9432	139.75	31.25	0	3	1.0746	1.0859	1.0887	0.986	1.0948	1.1132	1.1014	1.0996	1.075	1.0799	0.0053	0.006	0.0088	0.0939	0.0149	0.0333	0.0215	0.0197	0.0049
273	3928873	11.9568	149.25	34.75	0	3	1.1547	1.1915	1.1703	1.0563	1.1897	1.2089	1.2003	1.2023	1.145	1.1688	0.0141	0.0227	0.0015	0.1125	0.0209	0.0401	0.0315	0.0335	0.0238
119	2803710	12.0089	136	32.75	0	4	1.1093	1.0861	1.1242	0.996	1.1107	1.1274	1.1123	1.0959	1.105	1.0963	0.013	0.0102	0.0279	0.1003	0.0144	0.0311	0.016	0.0004	0.0087
130	2937331	12.0365	164	46	0	4	1.3954	1.4372	1.4044	1.2314	1.4361	1.4532	1.4476	1.4363	1.37	1.4013	0.0059	0.0359	0.0031	0.1699	0.0348	0.0519	0.0463	0.035	0.0313
407	4830705	12.2311	158	36.6667	0	4	1.1975	1.2704	1.2132	1.2613	1.2525	1.273	1.2686	1.2802	1.1833	1.2444	0.0469	0.026	0.0312	0.0169	0.0081	0.0286	0.0242	0.0358	0.0611
129	2935931	12.2438	141.5	36.375	0	4	1.191	1.1688	1.2067	1.0565	1.1938	1.21	1.1957	1.1759	1.1775	1.1751	0.0159	0.0063	0.0316	0.1186	0.0187	0.0349	0.0206	0.0008	0.0024
11	1841819	12.2993	149	42.125	0	4	1.3151	1.2915	1.3283	1.1457	1.3186	1.3338	1.3204	1.2952	1.2925	1.2934	0.0217	0.0019	0.0349	0.1477	0.0252	0.0404	0.027	0.0018	0.0009
380	4655263	12.3226	155.75	39.875	0	4	1.2673	1.3029	1.282	1.2967	1.3029	1.3211	1.3134	1.3076	1.2475	1.2935	0.0262	0.0094	0.0115	0.0032	0.0094	0.0276	0.0199	0.0141	0.046
6	1388883	12.3447	152.167	47.4167	0	4	1.4242	1.379	1.4312	1.214	1.417	1.4301	1.4157	1.3823	1.3983	1.388	0.0362	0.009	0.0432	0.174	0.029	0.0421	0.0277	0.0057	0.0103
61	2201885	12.4411	151	33.25	0	4	1.1208	1.1793	1.1359	1.0411	1.1672	1.1875	1.181	1.1938	1.115	1.1468	0.026	0.0325	0.0109	0.1057	0.0204	0.0407	0.0342	0.047	0.0318
436	4945601	12.5781	158.5	46	0	4	1.3954	1.4021	1.4044	1.3978	1.4168	1.4325	1.4231	1.4028	1.37	1.405	0.0096	0.0029	0.0006	0.0072	0.0118	0.0275	0.0181	0.0022	0.035
9	1838209	12.6822	148.833	35.6667	0	4	1.1753	1.2023	1.191	1.067	1.2052	1.2237	1.2143	1.2115	1.1633	1.1837	0.0084	0.0186	0.0073	0.1167	0.0215	0.04	0.0306	0.0278	0.0204
473	5137212	12.7032	154.333	48	0	4	1.436	1.4004	1.442	1.3995	1.4344	1.4478	1.4345	1.4029	1.41	1.4231	0.0129	0.0227	0.0189	0.0236	0.0113	0.0247	0.0114	0.0202	0.0131
280	3945263	12.7205	147	50	0	4	1.4759	1.3755	1.4786	1.2262	1.4382	1.4484	1.4289	1.3838	1.45	1.4117	0.0642	0.0362	0.0669	0.1855	0.0265	0.0367	0.0172	0.0279	0.0383
42	2064287	12.7877	147.125	34.75	0	4	1.1547	1.1792	1.1703	1.0509	1.183	1.2016	1.1917	1.1894	1.145	1.1629	0.0082	0.0163	0.0074	0.112	0.0201	0.0387	0.0288	0.0265	0.0179
628	6597449	12.8137	151.667	44	0	4	1.3543	1.3326	1.3657	1.331	1.3594	1.3742	1.3615	1.3355	1.33	1.3494	0.0049	0.0168	0.0163	0.0184	0.01	0.0248	0.0121	0.0139	0.0194
29	1966750	12.8724	149.143	40.8571	0	4	1.2883	1.2757	1.3024	1.1313	1.2976	1.3135	1.301	1.2798	1.2671	1.273	0.0153	0.0027	0.0294	0.1417	0.0246	0.0405	0.028	0.0068	0.0059
193	3360365	12.9685	149	46.875	0	4	1.4133	1.3515	1.421	1.1989	1.3966	1.4091	1.3929	1.356	1.3875	1.3696	0.0437	0.0181	0.0514	0.1707	0.027	0.0395	0.0233	0.0136	0.0179
514	5425427	13.0521	166	46.875	0	4	1.4133	1.4616	1.421	1.4534	1.4577	1.4749	1.4702	1.4597	1.3875	1.4444	0.0311	0.0172	0.0234	0.009	0.0133	0.0305	0.0258	0.0153	0.0569
577	5865097	13.063	153	37.375	0	4	1.2131	1.2513	1.2287	1.2452	1.2495	1.2682	1.2603	1.2588	1.1975	1.2414	0.0283	0.0099	0.0127	0.0038	0.0081	0.0268	0.0189	0.0174	0.0439
249	3768503	13.3096	157	33.875	0	4	1.135	1.2227	1.1504	1.0643	1.1973	1.2189	1.2155	1.2384	1.1275	1.1744	0.0394	0.0483	0.024	0.1101	0.0229	0.0445	0.0411	0.064	0.0469
415	4854467	13.4466	121	35	0	4	1.1604	1.0265	1.176	1.0352	1.099	1.1104	1.0846	1.0332	1.15	1.0972	0.0632	0.0707	0.0788	0.062	0.0018	0.0132	0.0126	0.064	0.0528
437	4946144	13.5425	164	52	0	4	1.5153	1.5141	1.5141	1.5098	1.5339	1.5479	1.5391	1.5131	1.49	1.5197	0.0044	0.0056	0.0056	0.0099	0.0142	0.0282	0.0194	0.0066	0.0297
4	1314997	13.5863	148	31.6667	0	4	1.0843	1.1384	1.0986	1.0123	1.128	1.1483	1.141	1.1552	1.0833	1.1099	0.0256	0.0285	0.0113	0.0976	0.0181	0.0384	0.0311	0.0453	0.0266
582	5881588	13.611	153.5	45.75	0	4	1.3903	1.3668	1.3996	1.3651	1.3948	1.4092	1.3967	1.3691	1.365	1.3841	0.0062	0.0173	0.0155	0.019	0.0107	0.0251	0.0126	0.015	0.0191
588	5922123	13.6925	156.25	59.25	0	4	1.654	1.5453	1.6348	1.5493	1.6142	1.6219	1.6036	1.5586	1.635	1.6019	0.0521	0.0566	0.0329	0.0526	0.0123	0.02	0.0017	0.0433	0.0331
590	5973619	13.6925	155.5	33.375	0	4	1.1236	1.2066	1.1388	1.1969	1.1833	1.2047	1.2007	1.2229	1.1175	1.1772	0.0536	0.0294	0.0384	0.0197	0.0061	0.0275	0.0235	0.0457	0.0597
242	3687549	13.7671	145	41.5	0	4	1.3019	1.2582	1.3156	1.1273	1.294	1.3084	1.2929	1.2628	1.28	1.2712	0.0307	0.013	0.0444	0.1439	0.0228	0.0372	0.0217	0.0084	0.0088
446	4990163	13.8959	157	46	0	4	1.3954	1.3925	1.4044	1.389	1.4115	1.4267	1.4164	1.3936	1.37	1.3999	0.0045	0.0074	0.0045	0.0109	0.0116	0.0268	0.0165	0.0063	0.0299
266	3889805	14.0475	158.5	47.5	0	4	1.4259	1.4214	1.4327	1.2329	1.4414	1.4563	1.4461	1.422	1.4	1.4088	0.0171	0.0126	0.0239	0.1759	0.0326	0.0475	0.0373	0.0132	0.0088
105	2593618	14.295	159.333	53.1667	0	4	1.5381	1.4968	1.5343	1.2959	1.5347	1.5467	1.534	1.4996	1.5133	1.4993	0.0388	0.0025	0.035	0.2034	0.0354	0.0474	0.0347	0.0003	0.014
455	5054574	14.3315	161.333	44.5	0	4	1.3646	1.4004	1.3755	1.3936	1.4016	1.4188	1.4122	1.4008	1.34	1.3897	0.0251	0.0107	0.0142	0.0039	0.0119	0.0291	0.0225	0.0111	0.0497
75	2336395	14.347	160	41.6667	0	4	1.3054	1.3536	1.319	1.1701	1.3484	1.3668	1.3608	1.3564	1.2833	1.3182	0.0128	0.0354	0.0008	0.1481	0.0302	0.0486	0.0426	0.0382	0.0349
302	4127446	14.4776	158	54	0	4	1.5542	1.4976	1.5486	1.3005	1.5424	1.5536	1.5395	1.5021	1.53	1.5076	0.0466	0.01	0.041	0.2071	0.0348	0.046	0.0319	0.0055	0.0224
307	4185452	14.5938	158	56	0	4	1.5926	1.5209	1.5822	1.3208	1.5729	1.5829	1.5677	1.5277	1.57	1.5375	0.0551	0.0166	0.0447	0.2167	0.0354	0.0454	0.0302	0.0098	0.0325
																平方和	0.146035	0.182238	0.110197	0.795558	0.0222174	0.142604	0.0365047	0.13328	0.288779
																均方误差MSE	0.000527204	0.000657897	0.000397823	0.00287205	8.02071e-05	0.000514817	0.000131786	0.000481154	0.00104253
																均方根误差RMSE	0.0229609	0.0256495	0.0199455	0.0535915	0.00895584	0.0226896	0.0114798	0.0219352	0.0322882
